# Supplementary material for: Cold-programmed shape-morphing structures based on grayscale digital light processing 4D printing
Source: Nat Commun. 2023 Sep 8;14:5519. doi: 10.1038/s41467-023-41170-4 (PMC10491591; doi:10.1038/s41467-023-41170-4)
Supplement: Supplementary file 12 — Source Data [file 41467_2023_41170_MOESM12_ESM.xlsx]

## Sheet: Fig.1C
B1			B2			B3
Strain %	Stress MPa		Strain %	Stress MPa		Strain %	Stress MPa
0	-0.000295018		0	1.47178e-06		-4.19775	-1.42e-07
0.000543743	0.00959		0.000718061	0.00382		-4.1792	-1.3e-08
0.00109	0.27309		0.00144	0.12331		-4.1931	-1.3e-08
0.00326	0.52533		0.01005	0.32443		-4.19493	-1.16e-07
0.06362	0.78775		0.20249	0.47445		-4.17662	-6.5e-08
0.16856	1.00657		0.31882	0.63036		-4.17405	-6.4e-08
0.21478	1.24063		0.34754	0.74318		-4.17656	-1.41e-07
0.25719	1.44681		0.44233	0.86292		-4.17656	-6.4e-08
0.32951	1.63765		0.46674	0.9629		-4.16132	-6.4e-08
0.38606	1.83775		0.60245	1.05628		-4.1686	-1.3e-08
0.41651	2.02663		0.63764	1.15213		-4.1645	1.67e-07
0.44206	2.20549		0.65918	1.23528		-4.15703	9e-08
0.53232	2.39049		0.75109	1.31105		-4.15636	-9e-08
0.578	2.5605		0.78197	1.39242		-4.16003	-1.16e-07
0.63727	2.72863		0.93276	1.45967		-4.15158	-3.9e-08
0.64869	2.89226		0.94999	1.52922		-4.14295	1.92e-07
0.69164	3.04483		0.98374	1.60404		-4.14374	1.3e-08
0.73677	3.19817		1.05555	1.66388		-4.15348	1.3e-08
0.77701	3.35092		1.10438	1.72866		-4.14001	2.44e-07
0.86564	3.49425		1.1848	1.7842		-4.1326	-6.4e-08
0.90153	3.63901		1.25732	1.83739		-4.1405	1.67e-07
0.92491	3.77497		1.29825	1.89252		-4.13499	-3.8e-08
0.95862	3.90674		1.34565	1.94364		-4.12507	2.18e-07
1.00592	4.03812		1.38514	1.99154		-4.11558	1.3e-08
1.10489	4.16651		1.45982	2.04238		-4.13199	2.18e-07
1.11576	4.28896		1.55963	2.08751		-4.12238	1.67e-07
1.15056	4.41031		1.59481	2.13227		-4.10542	-6.4e-08
1.19569	4.52422		1.64795	2.17533		-4.1236	-1.2e-08
1.23647	4.64273		1.66231	2.21357		-4.11926	-1.3e-08
1.29139	4.76632		1.76643	2.25137		-4.1026	-1.15e-07
1.3474	4.9024		1.80377	2.2915		-4.11221	-6.4e-08
1.37295	5.0398		1.91938	2.32585		-4.10799	1.41e-07
1.41808	5.17739		1.98687	2.36257		-4.10462	3.9e-08
1.43494	5.30876		1.99908	2.39573		-4.08019	-3.8e-08
1.49856	5.43433		2.04001	2.42727		-4.08932	2.44e-07
1.52955	5.55598		2.10823	2.46118		-4.09268	3.9e-08
1.63395	5.67545		2.22383	2.4899		-4.0737	1.16e-07
1.64374	5.78934		2.24825	2.51668		-4.08778	1.16e-07
1.69648	5.90203		2.26548	2.54551		-4.07774	1.3e-08
1.7204	6.0167		2.3459	2.57134		-4.07474	1.93e-07
1.77913	6.12706		2.3854	2.59727		-4.06954	1.42e-07
1.84655	6.23124		2.4651	2.62313		-4.07138	-1.2e-08
1.85851	6.33155		2.54337	2.64522		-4.06372	6.5e-08
1.9292	6.43004		2.59435	2.66655		-4.04627	-1.15e-07
1.93518	6.53264		2.64031	2.69027		-4.06017	-8.9e-08
1.99336	6.63255		2.66903	2.7106		-4.06256	2.19e-07
2.08743	6.7295		2.76669	2.73269		-4.04799	-1.4e-07
2.09395	6.8221		2.83634	2.75277		-4.04578	-6.3e-08
2.18041	6.90874		2.9103	2.7742		-4.05938	-8.9e-08
2.18857	6.99634		2.94692	2.7967		-4.05196	1.93e-07
2.1989	7.08559		2.99647	2.81399		-4.03409	3.9e-08
2.30112	7.17169		3.05032	2.83104		-4.04101	4e-08
2.31689	7.25313		3.13721	2.84948		-4.03972	1.93e-07
2.39138	7.3288		3.20542	2.86511		-4.03415	1.68e-07
2.39845	7.40627		3.23343	2.89996		-4.02968	4e-08
2.41966	7.48328		3.28728	2.93456		-4.02711	-6.3e-08
2.52025	7.5598		3.32175	2.97059		-4.0246	-1.14e-07
2.57843	7.63308		3.3835	3.00573		-4.01725	2.45e-07
2.60507	7.70268		3.46249	3.03474		-4.02025	6.5e-08
2.62791	7.77015		3.57379	3.06079		-4.02631	1.42e-07
2.68174	7.83786		3.59533	3.08792		-4.00531	-1.4e-07
2.71491	7.90651		3.63051	3.11463		-3.9908	2.45e-07
2.76765	7.97521		3.69299	3.1414		-4.02258	-8.8e-08
2.82257	8.04047		3.7691	3.16405		-4.00078	1.94e-07
2.86063	8.10178		3.85886	3.18622		-3.99258	1.17e-07
2.88891	8.15984		3.90481	3.20993		-3.99386	-6.3e-08
2.93676	8.22012		3.93856	3.23134		-4.00341	-3.7e-08
2.97591	8.27871		3.98595	3.25404		-3.99362	1.68e-07
3.04605	8.33723		4.0714	3.27175		-3.97837	-3.7e-08
3.10749	8.39059		4.18127	3.29035		-3.98878	4e-08
3.12924	8.44132		4.2064	3.3094		-3.99392	2.45e-07
3.16023	8.49331		4.23512	3.32724		-3.96821	-1.1e-08
3.19667	8.54402		4.30334	3.34611		-3.97862	2.2e-07
3.24343	8.59828		4.33924	3.36351		-3.97482	4e-08
3.32716	8.64556		4.39884	3.37883		-3.97066	-6.3e-08
3.36849	8.68992		4.49147	3.39427		-3.97268	-1.39e-07
3.39785	8.73705		4.54891	3.40958		-3.9668	-8.8e-08
3.42667	8.77739		4.59631	3.42463		-3.969	1.94e-07
3.47289	8.82484		4.63795	3.44073		-3.95321	2.45e-07
3.5452	8.87045		4.70402	3.45348		-3.95492	-1.14e-07
3.59686	8.90991		4.77726	3.46614		-3.95719	-6.2e-08
3.62133	8.95035		4.86199	3.47898		-3.9485	-3.7e-08
3.65504	8.98858		4.88784	3.49238		-3.94249	1.69e-07
3.69202	9.03101		4.92087	3.50508		-3.93925	6.6e-08
3.73606	9.06997		4.97616	3.51742		-3.94139	-1.1e-08
3.80511	9.10414		5.02714	3.52661		-3.93576	4e-08
3.84426	9.1356		5.08243	3.53566		-3.93356	-1.13e-07
3.87798	9.1682		5.20522	3.54579		-3.92958	-1.39e-07
3.91006	9.20134		5.22389	3.55582		-3.93508	1.69e-07
3.95084	9.23363		5.2519	3.56672		-3.93123	-1.13e-07
4.00467	9.26635		5.33375	3.57475		-3.92327	2.2e-07
4.07699	9.296		5.35027	3.58275		-3.92223	1.5e-08
4.11396	9.32439		5.51471	3.59213		-3.91794	1.5e-08
4.14822	9.35301		5.54486	3.59971		-3.91678	-8.8e-08
4.19226	9.38465		5.55492	3.60926		-3.92548	-1.13e-07
4.23576	9.41504		5.6734	3.61772		-3.91041	9.2e-08
4.2847	9.44235		5.71145	3.624		-3.89725	1.43e-07
4.33798	9.46708		5.82922	3.63058		-3.90925	-1.39e-07
4.37333	9.4899		5.88882	3.63788		-3.90325	1.18e-07
4.4016	9.51529		5.89959	3.64511		-3.89964	1.5e-08
4.43096	9.54311		5.92975	3.65242		-3.88947	-6.2e-08
4.47446	9.57045		6.00227	3.6581		-3.90159	1.18e-07
4.55004	9.59274		6.05325	3.66211		-3.89988	-3.6e-08
4.59952	9.61252		6.1746	3.66795		-3.87674	-6.2e-08
4.63052	9.63086		6.19327	3.67297		-3.88916	2.46e-07
4.66586	9.65393		6.22487	3.67874		-3.89382	9.2e-08
4.71316	9.67814		6.30026	3.68429		-3.86235	1.95e-07
4.73763	9.69795		6.35843	3.68838		-3.87374	-8.7e-08
4.83823	9.71514		6.40654	3.69319		-3.87545	1.69e-07
4.85345	9.73237		6.50994	3.69773		-3.87453	2.21e-07
4.89749	9.74949		6.55446	3.70279		-3.86204	1.95e-07
4.93556	9.77174		6.57887	3.70812		-3.86418	-8.7e-08
4.99591	9.79		6.61406	3.71265		-3.87068	-3.6e-08
5.06116	9.80545		6.68658	3.7148		-3.86039	9.2e-08
5.08998	9.82118		6.79501	3.71752		-3.84533	-1.13e-07
5.12206	9.83419		6.85892	3.72177		-3.85445	-6.1e-08
5.15305	9.85128		6.89697	3.72586		-3.84869	1.44e-07
5.19492	9.86861		6.92211	3.73013		-3.84594	1.6e-08
5.23298	9.88243		7.00827	3.73232		-3.84227	-3.6e-08
5.30204	9.89579		7.05782	3.73456		-3.84202	-1.38e-07
5.33629	9.9046		7.14542	3.73749		-3.83651	-1.38e-07
5.37436	9.9148		7.17199	3.74063		-3.83063	1.7e-07
5.41622	9.92657		7.21507	3.74384		-3.84122	1.6e-08
5.46788	9.93617		7.27611	3.74519		-3.82806	2.47e-07
5.55053	9.9448		7.33212	3.74707		-3.82359	-3.6e-08
5.57663	9.95139		7.43552	3.7493		-3.82157	-1.38e-07
5.59838	9.9574		7.49943	3.75143		-3.8351	2.47e-07
5.64895	9.96415		7.52384	3.75549		-3.81588	1.44e-07
5.69245	9.97427		7.57554	3.75909		-3.80829	9.3e-08
5.73323	9.98448		7.63227	3.76028		-3.81196	-6.1e-08
5.84143	9.99211		7.68253	3.76169		-3.81478	1.6e-08
5.85068	9.99672		7.81681	3.76351		-3.79708	6.7e-08
5.85992	10.0019		7.83404	3.76536		-3.80951	9.3e-08
5.92027	10.0087		7.87066	3.76737		-3.79769	-3.5e-08
5.92952	10.0156		7.94103	3.76901		-3.80265	1.19e-07
6.07252	10.0213		7.98986	3.76926		-3.78814	2.21e-07
6.08068	10.0251		8.10331	3.77053		-3.79696	-1.12e-07
6.08557	10.0266		8.14209	3.77187		-3.7953	9.3e-08
6.17148	10.0318		8.16076	3.77438		-3.77412	6.7e-08
6.18127	10.0381		8.22538	3.77731		-3.78386	-9e-09
6.24	10.0419		8.27637	3.77931		-3.78851	2.21e-07
6.32156	10.0435		8.32591	3.77876		-3.76935	-8.6e-08
6.32645	10.0436		8.44368	3.77934		-3.77124	-1.12e-07
6.36832	10.0448		8.49466	3.78069		-3.77541	-6.1e-08
6.42378	10.0477		8.51046	3.78227		-3.78086	1.6e-08
6.43248	10.0516		8.5758	3.78567		-3.75575	1.7e-07
6.56787	10.0541		8.61314	3.78439		-3.75906	1.6e-08
6.57766	10.0558		8.72875	3.78426		-3.76763	6.8e-08
6.59071	10.0555		8.7984	3.78555		-3.75557	-1.38e-07
6.65324	10.0567		8.81276	3.78478		-3.74663	-9e-09
6.66955	10.0595		8.87236	3.78612		-3.76083	1.96e-07
6.74187	10.0607		8.9456	3.78518		-3.74528	1.19e-07
6.79951	10.0587		8.98438	3.78388		-3.74773	1.7e-07
6.81419	10.0538		9.10788	3.78447		-3.74277	2.22e-07
6.86476	10.051		9.13373	3.78536		-3.74657	1.19e-07
6.88161	10.0497		9.14953	3.78676		-3.73738	1.96e-07
6.93436	10.0503		9.23641	3.7888		-3.72122	-9e-09
6.98166	10.0484		9.26729	3.78775		-3.73347	4.2e-08
7.05833	10.0453		9.35633	3.78757		-3.73157	-8.6e-08
7.09802	10.0378		9.45614	3.7884		-3.72991	-1.37e-07
7.11977	10.034		9.48055	3.78828		-3.71669	2.48e-07
7.1736	10.0325		9.52867	3.79028		-3.71253	-3.5e-08
7.22254	10.0301		9.58252	3.7913		-3.72783	2.48e-07
7.27365	10.0285		9.63996	3.78995		-3.70769	1.96e-07
7.3215	10.019		9.7247	3.79009		-3.70836	1.45e-07
7.34706	10.0132		9.78717	3.79072		-3.71118	1.71e-07
7.38621	10.0116		9.82163	3.79213		-3.69832	2.22e-07
7.4297	10.0073		9.84533	3.79334		-3.69942	-6e-08
7.51235	10.0044		9.93006	3.79237		-3.69361	-3.4e-08
7.56292	9.99687		10.0105	3.79111		-3.70359	2.48e-07
7.57978	9.98941		10.1103	3.79047		-3.6772	6.8e-08
7.62871	9.98389		10.1333	3.79067		-3.69979	-1.11e-07
7.65753	9.98068		10.1692	3.79172		-3.69159	-3.4e-08
7.70538	9.97743		10.2238	3.79264		-3.67983	2.22e-07
7.76302	9.9736		10.2819	3.79195		-3.67769	-6e-08
7.81087	9.96444		10.3796	3.79218		-3.69165	-8.5e-08
7.84676	9.95842		10.4356	3.79263		-3.67524	2.22e-07
7.88101	9.95346		10.4672	3.79305		-3.67181	-1.37e-07
7.9256	9.94973		10.5052	3.79397		-3.66416	1.71e-07
7.9865	9.94608		10.5792	3.79269		-3.67946	1.7e-08
8.04522	9.93945		10.6926	3.79117		-3.65375	-6e-08
8.07187	9.93208		10.7551	3.79105		-3.6622	1.97e-07
8.10014	9.9272		10.7716	3.79086		-3.66673	-3.4e-08
8.13766	9.92382		10.8276	3.79221		-3.65008	6.9e-08
8.18061	9.92109		10.8858	3.79306		-3.65381	1.2e-07
8.25348	9.91622		10.931	3.79105		-3.65718	1.97e-07
8.30948	9.90933		11.0122	3.7902		-3.6464	2.48e-07
8.33721	9.90031		11.079	3.78981		-3.6393	1.7e-08
8.37256	9.89397		11.1163	3.7891		-3.64561	-1.36e-07
8.41334	9.88967		11.1673	3.7894		-3.64861	-8e-09
8.46662	9.88312		11.2003	3.78806		-3.63961	9.4e-08
8.52807	9.87567		11.3044	3.78698		-3.62834	-1.36e-07
8.56015	9.8673		11.3877	3.78701		-3.64383	1.8e-08
8.59331	9.85933		11.4244	3.78675		-3.63458	-3.4e-08
8.62975	9.85488		11.4603	3.78751		-3.62363	1.46e-07
8.67433	9.85008		11.499	3.78833		-3.6186	-5.9e-08
8.74883	9.84307		11.5529	3.78666		-3.62595	2.23e-07
8.79341	9.83285		11.6534	3.78546		-3.62234	-8e-09
8.81734	9.82305		11.7446	3.78553		-3.60538	-8.5e-08
8.85703	9.81522		11.7733	3.78515		-3.60703	-8.5e-08
8.89835	9.80893		11.8114	3.78674		-3.62179	-3.3e-08
8.91847	9.80282		11.8674	3.78601		-3.59785	-1.11e-07
9.03647	9.79502		11.9277	3.78433		-3.59638	1.72e-07
9.05278	9.786		12.0297	3.78384		-3.60373	1.46e-07
9.08649	9.77792		12.0692	3.78315		-3.59687	-1.1e-07
9.1338	9.77166		12.1008	3.78219		-3.56907	1.46e-07
9.17403	9.76633		12.1675	3.78318		-3.58364	-5.9e-08
9.22678	9.75911		12.2128	3.78125		-3.59228	-1.36e-07
9.28822	9.75028		12.3162	3.77983		-3.57452	4.4e-08
9.31921	9.74109		12.4016	3.78037		-3.57954	6.9e-08
9.35129	9.73321		12.4189	3.77973		-3.5771	1.72e-07
9.38772	9.7286		12.4497	3.78094		-3.57795	1.21e-07
9.44264	9.72424		12.5115	3.78052		-3.56852	1.21e-07
9.51985	9.71735		12.5574	3.77854		-3.56718	-8.4e-08
9.54922	9.70835		12.6967	3.77765		-3.57538	-1.1e-07
9.57205	9.69873		12.7255	3.77699		-3.55909	6.9e-08
9.61446	9.69435		12.7542	3.77674		-3.55683	1.21e-07
9.65361	9.68899		12.8368	3.77732		-3.56387	9.5e-08
9.71778	9.68158		12.8806	3.77636		-3.55303	2.23e-07
9.77324	9.67379		12.9502	3.77489		-3.5512	-7e-09
9.79662	9.66458		13.0335	3.77439		-3.54973	-5.9e-08
9.84284	9.657		13.068	3.7741		-3.54979	-8.4e-08
9.87709	9.65166		13.1082	3.77433		-3.54771	-8.4e-08
9.92929	9.64701		13.1563	3.77358		-3.5354	-1.36e-07
10.0163	9.63961		13.2058	3.7715		-3.54758	1.8e-08
10.0462	9.63042		13.3351	3.77026		-3.53638	-1.36e-07
10.0685	9.62146		13.3925	3.76958		-3.53105	1.8e-08
10.1104	9.61558		13.4306	3.76934		-3.53319	-8.4e-08
10.1457	9.61071		13.4794	3.77046		-3.52707	-3.3e-08
10.1952	9.60468		13.5354	3.76949		-3.52781	2.24e-07
10.2664	9.59789		13.6015	3.76809		-3.51752	2.49e-07
10.2892	9.58661		13.6841	3.76755		-3.51244	1.9e-08
10.3197	9.578		13.7114	3.76751		-3.52934	-1.1e-07
10.3741	9.57083		13.7523	3.76762		-3.50564	-1.35e-07
10.4159	9.56385		13.8148	3.76615		-3.50209	1.73e-07
10.4883	9.55538		13.8672	3.76431		-3.52474	7e-08
10.529	9.54523		13.9885	3.76352		-3.50601	1.73e-07
10.5508	9.53481		14.0345	3.76229		-3.50087	1.73e-07
10.5997	9.52624		14.0661	3.76227		-3.5163	4.4e-08
10.634	9.52225		14.1092	3.76266		-3.50619	-3.3e-08
10.6769	9.51704		14.1523	3.76156		-3.4937	1.73e-07
10.7677	9.50938		14.2147	3.76025		-3.4956	-1.09e-07
10.796	9.49974		14.3016	3.75968		-3.50081	-5.8e-08
10.8183	9.492		14.3655	3.75894		-3.49658	4.4e-08
10.8596	9.48711		14.4014	3.75913		-3.48519	-3.2e-08
10.8977	9.48202		14.4567	3.75851		-3.49413	1.22e-07
11.0086	9.47555		14.5142	3.75707		-3.4896	-8.4e-08
11.0141	9.46667		14.6097	3.75583		-3.47534	1.98e-07
11.0385	9.458		14.6721	3.75533		-3.4803	-1.09e-07
11.0826	9.45178		14.703	3.7557		-3.4893	1.9e-08
11.1244	9.44793		14.7547	3.75649		-3.4664	1.98e-07
11.175	9.44248		14.8122	3.75554		-3.46486	1.22e-07
11.2538	9.43475		14.8703	3.75295		-3.47509	9.6e-08
11.2908	9.42529		14.9852	3.75214		-3.46597	-1.09e-07
11.3044	9.41723		15.0326	3.75119		-3.46083	9.6e-08
11.3642	9.4104		15.0541	3.75111		-3.44423	-3.2e-08
11.3931	9.40513		15.1015	3.75157		-3.46284	1.9e-08
11.4768	9.39984		15.1511	3.74991		-3.45109	1.9e-08
11.5219	9.39273		15.2207	3.74869		-3.4345	1.99e-07
11.5491	9.38435		15.3335	3.74826		-3.44723	1.99e-07
11.5872	9.37825		15.3615	3.74748		-3.43358	9.6e-08
11.6182	9.37523		15.3844	3.74852		-3.43603	1.99e-07
11.6644	9.3693		15.4699	3.7475		-3.4378	2.5e-07
11.7274	9.36226		15.5281	3.74556		-3.42378	-1.35e-07
11.7726	9.35323		15.6307	3.74486		-3.43633	-3.2e-08
11.7954	9.34454		15.6738	3.74467		-3.42042	2.5e-07
11.8313	9.33987		15.7054	3.74475		-3.4315	-1.09e-07
11.8694	9.33494		15.7535	3.74503		-3.42923	1.48e-07
11.9303	9.32898		15.811	3.74272		-3.40658	9.6e-08
12.0216	9.32224		15.8842	3.7412		-3.41276	-6e-09
12.0455	9.31183		15.9804	3.74037		-3.41533	1.48e-07
12.0744	9.30453		16.0156	3.73884		-3.41178	1.99e-07
12.1102	9.29943		16.0523	3.73903		-3.39556	9.7e-08
12.1619	9.29448		16.1162	3.73842		-3.41221	1.48e-07
12.225	9.28732		16.1434	3.73692		-3.40731	1.48e-07
12.2614	9.27747		16.2598	3.73598		-3.39568	2e-08
12.2957	9.27058		16.3057	3.73546		-3.39207	1.74e-07
12.3179	9.26514		16.3423	3.73528		-3.40027	9.7e-08
12.3729	9.26178		16.3833	3.73567		-3.39219	-1.34e-07
12.4311	9.2565		16.4371	3.73367		-3.38282	9.7e-08
12.5028	9.24996		16.5154	3.73163		-3.38503	-1.34e-07
12.5224	9.24135		16.6396	3.72997		-3.39488	-8.3e-08
12.5534	9.23412		16.6755	3.72865		-3.37352	1.48e-07
12.5985	9.23104		16.7028	3.7285		-3.38558	9.7e-08
12.6377	9.22567		16.7574	3.72789		-3.38294	-5.7e-08
12.6823	9.22012		16.817	3.72618		-3.37566	-1.34e-07
12.7524	9.2118		16.9024	3.72513		-3.37174	1.48e-07
12.7839	9.20437		16.9599	3.72438		-3.37156	7.1e-08
12.8187	9.19837		16.9936	3.72352		-3.3666	2e-08
12.866	9.19409		17.0396	3.72362		-3.36439	-8.3e-08
12.9275	9.18992		17.0798	3.72162		-3.35203	-1.08e-07
12.9955	9.18363		17.194	3.71995		-3.36415	2e-08
13.0134	9.17619		17.2686	3.71886		-3.36127	-1.34e-07
13.0504	9.16876		17.2981	3.71819		-3.35258	2.25e-07
13.0928	9.16626		17.3483	3.71869		-3.36739	2e-08
13.1211	9.16337		17.4079	3.71867		-3.35448	-5.7e-08
13.2249	9.1586		17.4561	3.71738		-3.35294	7.1e-08
13.2505	9.15154		17.5279	3.71592		-3.34805	4.6e-08
13.2826	9.14259		17.614	3.7149		-3.35019	-5.7e-08
13.3212	9.13593		17.66	3.71397		-3.34541	-3.1e-08
13.3483	9.13139		17.693	3.71377		-3.33776	-1.08e-07
13.412	9.12589		17.7555	3.71268		-3.33935	9.7e-08
13.4761	9.11854		17.8373	3.71102		-3.34621	1.49e-07
13.5049	9.11055		17.9206	3.71014		-3.33102	-1.08e-07
13.537	9.10336		17.9609	3.70929		-3.33096	-5.7e-08
13.5746	9.09886		17.9774	3.70902		-3.33298	-5.7e-08
13.617	9.09589		18.0542	3.70927		-3.33384	2e-08
13.6876	9.09014		18.0887	3.70723		-3.32056	2e-08
13.7426	9.08197		18.1806	3.70554		-3.32049	1.49e-07
13.7687	9.07368		18.2789	3.70469		-3.32846	1.49e-07
13.7996	9.0671		18.3012	3.70399		-3.31064	-1.08e-07
13.8448	9.06267		18.3429	3.70439		-3.31443	-8.2e-08
13.8932	9.05894		18.4032	3.70432		-3.3159	-5e-09
13.9758	9.05371		18.4613	3.70224		-3.31088	2.1e-08
13.9927	9.0483		18.5827	3.70083		-3.30482	-8.2e-08
14.0378	9.0418		18.6215	3.69996		-3.30782	1.75e-07
14.071	9.03697		18.6588	3.69978		-3.30972	-1.33e-07
14.1145	9.03425		18.7112	3.69936		-3.29472	-1.08e-07
14.1678	9.02871		18.7672	3.69706		-3.29043	-3.1e-08
14.2341	9.02131		18.852	3.69495		-3.30427	-1.33e-07
14.2635	9.01348		18.9144	3.69417		-3.28866	1.75e-07
14.2945	9.00726		18.9575	3.6932		-3.2818	2.26e-07
14.332	9.00371		18.9941	3.69336		-3.29258	9.8e-08
14.3597	9.00039		19.0387	3.69269		-3.29031	-8.2e-08
14.4859	8.9956		19.0939	3.6905		-3.27856	-1.33e-07
14.4946	8.98743		19.2038	3.68931		-3.27274	-5e-09
14.5288	8.98114		19.2562	3.68814		-3.29343	-1.07e-07
14.5669	8.97738		19.3	3.68744		-3.26784	-8.2e-08
14.6104	8.9749		19.3503	3.68816		-3.26484	2.01e-07
14.6686	8.97043		19.4106	3.68643		-3.27451	9.8e-08
14.7229	8.96487		19.4788	3.68518		-3.27163	-8.2e-08
14.7474	8.95786		19.5679	3.68435		-3.26349	-1.33e-07
14.7855	8.95281		19.6146	3.68371		-3.2526	7.2e-08
14.8257	8.94987		19.6469	3.6842		-3.26147	2.52e-07
14.8692	8.9461		19.6885	3.68346		-3.26374	4.7e-08
14.9502	8.94123		19.746	3.68057		-3.24776	9.8e-08
14.9904	8.93356		19.8565	3.67892		-3.24837	1.49e-07
15.0155	8.9265		19.9111	3.67746		-3.25327	1.49e-07
15.0492	8.92025		19.9499	3.67756		-3.24727	2.52e-07
15.0872	8.9172		19.993	3.67747		-3.242	1.24e-07
15.1302	8.91446		20.0454	3.67617		-3.24604	2.1e-08
15.2041	8.90839		20.1064	3.67508		-3.24157	1.24e-07
15.2455	8.9007		20.2012	3.6742		-3.2387	2.1e-08
15.2699	8.89519		20.2508	3.67378		-3.23	-5.6e-08
15.3232	8.89079		20.291	3.67434		-3.2447	1.75e-07
15.3569	8.88755		20.3391	3.67327		-3.22382	7.2e-08
15.4374	8.8827		20.3987	3.67129		-3.21849	2.1e-08
15.4798	8.8773		20.5006	3.67037		-3.22792	-8.1e-08
15.4923	8.87084		20.5574	3.66934		-3.22088	1.24e-07
15.544	8.86706		20.5933	3.66833		-3.21316	-5.6e-08
15.5701	8.86563		20.6378	3.66895		-3.2068	1.75e-07
15.6239	8.86313		20.6837	3.66792		-3.22229	4.7e-08
15.7	8.85914		20.7405	3.66579		-3.20722	-4e-09
15.7359	8.85097		20.8324	3.66452		-3.20968	7.3e-08
15.7691	8.84556		20.8992	3.66345		-3.209	1.24e-07
15.8012	8.84097		20.9322	3.66247		-3.20943	9.8e-08
15.8468	8.83762		20.9853	3.66143		-3.191	9.8e-08
15.9431	8.8333		21.0356	3.6597		-3.20312	1.24e-07
15.9703	8.82707		21.1218	3.65827		-3.19853	-3e-08
15.9861	8.821		21.2129	3.65755		-3.19553	-1.32e-07
16.0404	8.81792		21.241	3.65705		-3.18469	2.01e-07
16.0709	8.81667		21.2804	3.65724		-3.1951	-3e-08
16.1345	8.81294		21.3307	3.65574		-3.18396	2.01e-07
16.1992	8.80882		21.3874	3.65402		-3.18329	-5.5e-08
16.2264	8.80158		21.4959	3.65241		-3.18145	-5.5e-08
16.2617	8.79664		21.5619	3.65141		-3.1798	-1.07e-07
16.2922	8.7916		21.5914	3.65185		-3.17655	-1.32e-07
16.3373	8.79025		21.6294	3.65128		-3.16547	2.01e-07
16.3775	8.7867		21.6718	3.64908		-3.17686	-5.5e-08
16.4738	8.78276		21.7975	3.64751		-3.17128	2.01e-07
16.5031	8.77682		21.8571	3.64623		-3.164	7.3e-08
16.5254	8.77174		21.8793	3.64543		-3.16651	-8.1e-08
16.564	8.77007		21.9095	3.64588		-3.17141	-2.9e-08
16.5956	8.76511		21.9906	3.6448		-3.15708	7.3e-08
16.6799	8.76116		22.0351	3.64324		-3.15567	1.76e-07
16.7147	8.75361		22.1471	3.64214		-3.15892	1.5e-07
16.7451	8.74808		22.1996	3.64147		-3.15396	2.02e-07
16.7854	8.7455		22.2254	3.6414		-3.14251	9.9e-08
16.8283	8.74285		22.2843	3.6416		-3.14869	2.53e-07
16.9001	8.74027		22.3209	3.63992		-3.15653	-4e-09
16.9626	8.7359		22.4042	3.63829		-3.13761	1.5e-07
16.9855	8.72982		22.5069	3.63701		-3.12861	1.5e-07
17.0137	8.72524		22.5342	3.63598		-3.13436	-5.5e-08
17.0463	8.7225		22.5888	3.63593		-3.13767	7.3e-08
17.0909	8.71972		22.6347	3.63514		-3.13014	1.5e-07
17.1475	8.71514		22.6871	3.63333		-3.12494	-2.9e-08
17.1964	8.70775		22.7984	3.63185		-3.13137	-1.32e-07
17.229	8.70228		22.8379	3.63078		-3.12298	-3e-09
17.2606	8.69854		22.8631	3.63018		-3.11826	2.53e-07
17.2954	8.69631		22.9255	3.62993		-3.12579	1.25e-07
17.4079	8.69279		22.9514	3.62837		-3.12071	-1.06e-07
17.4422	8.68801		23.0742	3.62679		-3.10877	1.76e-07
17.4541	8.68214		23.1438	3.62557		-3.11269	-1.06e-07
17.5113	8.67756		23.1826	3.62455		-3.12151	-3e-09
17.527	8.6755		23.2422	3.62422		-3.10822	1.76e-07
17.5966	8.67378		23.2795	3.62404		-3.09536	-1.06e-07
17.6162	8.67049		23.3513	3.62246		-3.10265	2.3e-08
17.7113	8.66747		23.4389	3.62107		-3.10277	1.76e-07
17.7184	8.66141		23.4964	3.61997		-3.09512	1.76e-07
17.794	8.65662		23.5179	3.61915		-3.09794	-3e-09
17.8087	8.65421		23.5811	3.61913		-3.09696	9.9e-08
17.8837	8.65127		23.6285	3.61772		-3.09512	4.8e-08
17.9375	8.64729		23.6981	3.61612		-3.08667	-3e-09
17.9462	8.64079		23.8296	3.61503		-3.08716	2.54e-07
18.0099	8.63504		23.8382	3.61424		-3.08159	2.54e-07
18.0229	8.63153		23.8662	3.61409		-3.06548	1.25e-07
18.0903	8.62843		23.9358	3.61422		-3.07491	1.77e-07
18.1567	8.6244		23.9732	3.61292		-3.06891	-2.9e-08
18.1964	8.61784		24.0421	3.61135		-3.06463	2.54e-07
18.2333	8.61115		24.124	3.61012		-3.06426	1.51e-07
18.2665	8.60702		24.1764	3.60917		-3.05765	1.51e-07
18.3073	8.60441		24.2252	3.60911		-3.0661	2.3e-08
18.3627	8.60156		24.2683	3.60816		-3.04675	1.77e-07
18.4177	8.59767		24.3688	3.6062		-3.05716	1.77e-07
18.4541	8.5926		24.4442	3.60509		-3.05698	-2.8e-08
18.4775	8.58773		24.4701	3.60427		-3.05251	-2.8e-08
18.521	8.58582		24.5483	3.60404		-3.04589	-1.31e-07
18.5607	8.58371		24.5598	3.60408		-3.0503	1.51e-07
18.6237	8.58147		24.6302	3.60233		-3.04883	2.54e-07
18.6868	8.57445		24.7623	3.60048		-3.04853	2.28e-07
18.7075	8.5689		24.7903	3.59952		-3.0364	2.03e-07
18.7532	8.56502		24.8406	3.59875		-3.04748	-5.4e-08
18.7874	8.56217		24.8844	3.59866		-3.03555	1.77e-07
18.8293	8.56068		24.9268	3.5978		-3.02893	-8e-08
18.9157	8.55688		25.0022	3.59623		-3.04387	1.77e-07
18.9478	8.5526		25.1206	3.59503		-3.03432	1e-07
18.9766	8.5479		25.153	3.59482		-3.02373	-1.05e-07
19.0359	8.54658		25.186	3.59373		-3.02661	7.5e-08
19.0702	8.54382		25.2434	3.5946		-3.03273	1.26e-07
19.1093	8.54112		25.3001	3.59303		-3.02446	-1.31e-07
19.1805	8.53558		25.3784	3.59112		-3.01418	7.5e-08
19.2077	8.53047		25.4603	3.59158		-3.01204	2.54e-07
19.2393	8.52711		25.4962	3.59089		-3.01944	2.03e-07
19.2752	8.52464		25.5328	3.59057		-2.99556	-2.8e-08
19.3121	8.52381		25.5824	3.59072		-3.01553	2.54e-07
19.3997	8.51967		25.642	3.58886		-3.00548	-1.31e-07
19.4279	8.51387		25.7497	3.58731		-3.00291	7.5e-08
19.4801	8.50858		25.7956	3.58674		-2.99918	-2e-09
19.5024	8.50355		25.8322	3.58563		-3.00475	-7.9e-08
19.5535	8.50284		25.8803	3.58643		-2.99446	4.9e-08
19.6085	8.49932		25.9285	3.58533		-2.98571	2.29e-07
19.6639	8.49406		25.9945	3.58426		-2.99318	2.4e-08
19.6955	8.4897		26.0756	3.58391		-2.9881	2.03e-07
19.7259	8.48513		26.1302	3.58318		-2.9944	7.5e-08
19.7645	8.48399		26.1726	3.5833		-2.97554	2.29e-07
19.8134	8.48124		26.2186	3.58242		-2.984	2.03e-07
19.8961	8.47812		26.2688	3.5807		-2.9933	-2e-09
19.9195	8.47274		26.3586	3.579		-2.97248	2.03e-07
19.9684	8.46732		26.4419	3.57803		-2.97891	1.52e-07
19.9864	8.46497		26.4778	3.57721		-2.98706	-1.05e-07
20.0353	8.46188		26.5194	3.57785		-2.96458	4.9e-08
20.0788	8.46002		26.5682	3.57688		-2.97383	-5.3e-08
20.15	8.45592		26.6314	3.57529		-2.96801	1.78e-07
20.1919	8.4506		26.732	3.57462		-2.97261	4.9e-08
20.2093	8.44615		26.7779	3.57393		-2.95681	1.52e-07
20.2675	8.4432		26.8131	3.57328		-2.95216	2.03e-07
20.3077	8.43979		26.8634	3.57343		-2.97352	1.27e-07
20.3838	8.43646		26.9194	3.57161		-2.96379	1.78e-07
20.423	8.43228		27.0012	3.57037		-2.94224	-5.3e-08
20.4415	8.42692		27.0888	3.56987		-2.9581	-1.04e-07
20.4882	8.42363		27.1226	3.56963		-2.95736	2.29e-07
20.523	8.42341		27.1635	3.57041		-2.9442	2.29e-07
20.5693	8.42299		27.2023	3.57004		-2.9382	-7.9e-08
20.6541	8.42048		27.2698	3.56887		-2.95424	1.78e-07
20.69	8.41608		27.3675	3.568		-2.93954	1.52e-07
20.7117	8.41257		27.4278	3.56724		-2.93146	2.04e-07
20.7503	8.41085		27.4644	3.56698		-2.94303	5e-08
20.7742	8.40969		27.5161	3.56617		-2.93697	-1.04e-07
20.852	8.40675		27.5699	3.565		-2.92766	1.52e-07
20.9216	8.40257		27.6547	3.56421		-2.92381	-2.7e-08
20.927	8.39823		27.7372	3.56293		-2.93544	-1.3e-07
20.9874	8.39589		27.7609	3.56304		-2.9224	1.27e-07
21.0211	8.39534		27.8011	3.56353		-2.91383	-1.55e-07
21.0657	8.39336		27.8629	3.56202		-2.9213	7.6e-08
21.1467	8.39005		27.9103	3.56079		-2.91946	2.29e-07
21.1608	8.38379		27.9907	3.55961		-2.90807	1.78e-07
21.2158	8.38076		28.1006	3.55881		-2.91322	-7.8e-08
21.2299	8.37727		28.1135	3.55869		-2.90513	2.4e-08
21.2979	8.37654		28.1415	3.55891		-2.91603	-1.3e-07
21.3544	8.37367		28.2162	3.55708		-2.89815	1.27e-07
21.3865	8.37092		28.2672	3.55592		-2.89846	1.01e-07
21.4403	8.36569		28.4072	3.55512		-2.91064	1.27e-07
21.461	8.3621		28.4201	3.55434		-2.89283	-2.7e-08
21.5137	8.3613		28.4309	3.55435		-2.89834	-1e-09
21.5458	8.35859		28.5544	3.5536		-2.89026	1.27e-07
21.6187	8.35495		28.5817	3.5521		-2.88903	-5.3e-08
21.6508	8.34862		28.6384	3.55105		-2.89264	-7.8e-08
21.6932	8.3441		28.7583	3.55044		-2.88536	-1e-09
21.7144	8.3407		28.7677	3.55007		-2.88915	2.3e-07
21.7682	8.33909		28.7892	3.5501		-2.88383	-7.8e-08
21.8161	8.33719		28.8782	3.54861		-2.87672	2.04e-07
21.9139	8.33395		28.9091	3.54739		-2.88095	5e-08
21.9324	8.32858		29.0448	3.54642		-2.88383	1.53e-07
21.9536	8.32465		29.0922	3.54555		-2.87415	2.04e-07
21.9982	8.3226		29.1202	3.54551		-2.87378	-2.7e-08
22.0461	8.32142		29.1712	3.54548		-2.87085	-2.7e-08
22.1211	8.31993		29.2236	3.54452		-2.87011	-7.8e-08
22.1603	8.31559		29.2926	3.54357		-2.85842	-1.04e-07
22.1815	8.31089		29.3902	3.54305		-2.8643	5e-08
22.2288	8.31059		29.4082	3.54287		-2.84923	1.79e-07
22.2608	8.3097		29.4333	3.54292		-2.84697	-1.55e-07
22.3413	8.30777		29.5202	3.54229		-2.85964	2.04e-07
22.3919	8.30517		29.5669	3.54102		-2.84795	7.6e-08
22.4098	8.3002		29.7184	3.53972		-2.8384	2.04e-07
22.4528	8.29764		29.7514	3.53893		-2.83601	2.5e-08
22.4751	8.29503		29.7629	3.5386		-2.85101	-2.6e-08
22.5414	8.2958		29.8175	3.5387		-2.83668	-1.03e-07
22.5963	8.2918		29.8843	3.53753		-2.82866	-2.6e-08
22.6534	8.28929		29.9324	3.5364		-2.83374	2.05e-07
22.673	8.28625		30.0372	3.53574		-2.83834	-1.03e-07
22.7279	8.28393		30.0767	3.53518		-2.82572	2.5e-08
22.76	8.28358		30.0982	3.53531		-2.82046	1.53e-07
22.8214	8.28114		30.1578	3.53477		-2.82652	2.5e-08
22.8802	8.27945		30.2469	3.53328		-2.83827	1.53e-07
22.9139	8.27418		30.3474	3.5323		-2.82009	2.5e-08
22.9367	8.2711		30.3783	3.53171		-2.82621	-1e-09
22.9742	8.27011		30.4163	3.53188		-2.82725	1.53e-07
23.0134	8.26881		30.4716	3.53209		-2.81495	1.79e-07
23.0694	8.26752		30.5219	3.53113		-2.81213	-1.03e-07
23.1374	8.26289		30.5887	3.52941		-2.81838	-1.54e-07
23.1618	8.25746		30.6676	3.52898		-2.8166	-2.6e-08
23.2015	8.25328		30.7193	3.52806		-2.80619	-7.7e-08
23.239	8.25162		30.7567	3.52759		-2.80184	1.02e-07
23.2831	8.25022		30.8077	3.52679		-2.81715	2.5e-08
23.3478	8.24551		30.8859	3.5251		-2.80068	-5.2e-08
23.3907	8.24181		30.9843	3.5245		-2.79094	-1.35525e-20
23.4049	8.23745		31.0339	3.52375		-2.81403	1.79e-07
23.4772	8.23755		31.0576	3.52343		-2.79572	-1.29e-07
23.4902	8.2371		31.1021	3.52415		-2.79315	-1.29e-07
23.6077	8.23447		31.1645	3.52332		-2.79542	2.31e-07
23.6327	8.23059		31.2443	3.52122		-2.7964	-1.29e-07
23.6457	8.2263		31.3505	3.52073		-2.7888	-1.03e-07
23.7018	8.22326		31.38	3.52033		-2.77717	1.28e-07
23.7137	8.22267		31.4202	3.52053		-2.78966	-1.28e-07
23.779	8.22126		31.4654	3.52088		-2.78978	1.54e-07
23.8377	8.21894		31.5257	3.51873		-2.77123	1.54e-07
23.8915	8.21526		31.6234	3.51769		-2.77631	1.54e-07
23.9008	8.21164		31.6744	3.51731		-2.7749	-1.54e-07
23.9948	8.20997		31.7131	3.51539		-2.77497	2.31e-07
24.0041	8.2088		31.7577	3.51592		-2.76836	2.31e-07
24.0846	8.20654		31.8122	3.51534		-2.77154	7.7e-08
24.1253	8.20224		31.8855	3.51291		-2.76658	1.79e-07
24.1455	8.19788		31.9745	3.51267		-2.76272	5.1e-08
24.1955	8.19429		32.0126	3.51239		-2.76554	-5.1e-08
24.2015	8.19345		32.0557	3.5117		-2.75641	2.6e-08
24.2999	8.19414		32.1009	3.51224		-2.75709	2.31e-07
24.3439	8.19259		32.1533	3.51003		-2.7528	-1.54e-07
24.3803	8.1883		32.2416	3.50894		-2.75078	1.54e-07
24.426	8.18455		32.3192	3.50818		-2.74527	1.03e-07
24.4369	8.18172		32.3594	3.50709		-2.73737	-1.35525e-20
24.5049	8.18051		32.4054	3.50787		-2.74448	2.05e-07
24.5217	8.17785		32.4657	3.50737		-2.74423	-2.5e-08
24.6256	8.17493		32.5346	3.50571		-2.73541	-2.5e-08
24.6359	8.1699		32.605	3.50515		-2.74068	1.8e-07
24.6501	8.16653		32.6653	3.50493		-2.73211	-1.28e-07
24.724	8.1649		32.7098	3.50448		-2.73511	1.03e-07
24.7392	8.16319		32.7342	3.50444		-2.73015	1.54e-07
24.867	8.16118		32.7917	3.50191		-2.71301	7.7e-08
24.8811	8.1551		32.87	3.50023		-2.7329	7.7e-08
24.8893	8.15017		32.9626	3.49938		-2.73052	1.29e-07
24.9632	8.14733		33.0085	3.4986		-2.71006	7.7e-08
24.9703	8.14642		33.0459	3.49902		-2.71894	-1.35525e-20
25.0388	8.14567		33.0969	3.49917		-2.71404	2.31e-07
25.0992	8.14347		33.155	3.49782		-2.71019	1.03e-07
25.1296	8.13921		33.2527	3.4968		-2.69966	2.6e-08
25.1704	8.13619		33.3123	3.49647		-2.70106	1.8e-07
25.2074	8.13528		33.3475	3.49599		-2.70376	2.06e-07
25.2476	8.13242		33.3941	3.49575		-2.69158	-1.28e-07
25.3178	8.1304		33.453	3.49422		-2.7089	2.6e-08
25.3645	8.12498		33.5356	3.49299		-2.69604	1e-09
25.3857	8.12065		33.6196	3.49255		-2.69053	1.03e-07
25.4254	8.11669		33.6605	3.49204		-2.69158	-2.5e-08
25.47	8.11592		33.6677	3.49281		-2.69874	2.6e-08
25.5016	8.11749		33.7546	3.49266		-2.68864	1.55e-07
25.6092	8.11299		33.7876	3.49161		-2.67951	-7.6e-08
25.6565	8.10997		33.8659	3.49077		-2.68711	1.55e-07
25.6587	8.10605		33.9485	3.49029		-2.67915	-1.02e-07
25.6929	8.10447		33.9779	3.48999		-2.67064	1.55e-07
25.7419	8.1044		34.0483	3.48975		-2.67676	-5e-08
25.799	8.10246		34.0871	3.48849		-2.677	7.8e-08
25.8561	8.1006		34.1711	3.48723		-2.67296	7.8e-08
25.8729	8.09614		34.2824	3.48664		-2.66396	1e-09
25.9213	8.09515		34.2967	3.48644		-2.67339	2.06e-07
25.9518	8.0955		34.3254	3.48695		-2.67204	1e-09
26.0045	8.09328		34.4044	3.48653		-2.65416	-2.5e-08
26.0796	8.09113		34.4461	3.48474		-2.66341	1e-09
26.1214	8.08458		34.5588	3.48351		-2.66127	1.81e-07
26.1442	8.08066		34.6278	3.48266		-2.65845	1.55e-07
26.1834	8.07787		34.6457	3.48222		-2.6579	7.8e-08
26.2149	8.07472		34.691	3.48265		-2.64792	7.8e-08
26.2813	8.07422		34.7369	3.4817		-2.65478	-1.53e-07
26.3596	8.07013		34.7958	3.48075		-2.6519	1e-09
26.3732	8.06645		34.9365	3.47997		-2.64088	-7.6e-08
26.4205	8.06309		34.9502	3.4795		-2.65166	1.04e-07
26.4553	8.06207		34.9674	3.47942		-2.63157	-7.6e-08
26.5042	8.06087		35.0694	3.47922		-2.63751	-1.01e-07
26.5711	8.05841		35.0981	3.47824		-2.635	2.7e-08
26.6086	8.05384		35.1778	3.47724		-2.63837	-2.4e-08
26.6347	8.05023		35.2805	3.47685		-2.6249	2.7e-08
26.6652	8.04824		35.2912	3.47674		-2.6257	1.55e-07
26.7021	8.04797		35.3616	3.47739		-2.64223	1.55e-07
26.7494	8.04694		35.4054	3.47699		-2.62753	1.29e-07
26.8479	8.04517		35.4428	3.47603		-2.61045	2.32e-07
26.8799	8.04007		35.5957	3.47514		-2.63133	2.32e-07
26.8952	8.03576		35.6172	3.47453		-2.62184	-1.01e-07
26.949	8.03469		35.6474	3.47423		-2.6137	7.8e-08
26.9811	8.03367		35.7084	3.47427		-2.61363	-7.6e-08
27.0626	8.03214		35.7537	3.47356		-2.6151	-7.6e-08
27.1034	8.0288		35.8398	3.47261		-2.61345	-5e-08
27.1322	8.0263		35.916	3.47212		-2.6031	-1.01e-07
27.1621	8.02458		35.9353	3.47231		-2.60941	7.8e-08
27.2132	8.02695		35.982	3.47254		-2.61161	2.07e-07
27.2992	8.02679		36.028	3.47227		-2.59802	-1.53e-07
27.341	8.02437		36.0861	3.47138		-2.59839	-5e-08
27.353	8.02103		36.2204	3.47048		-2.60433	-5e-08
27.4052	8.01725		36.2721	3.46979		-2.59876	1.04e-07
27.4259	8.01615		36.3044	3.4698		-2.58939	-2.4e-08
27.4813	8.01562		36.3454	3.47006		-2.60016	1.81e-07
27.515	8.014		36.4006	3.46898		-2.58816	2.7e-08
27.595	8.01109		36.4603	3.46776		-2.59514	1.56e-07
27.6259	8.00657		36.5687	3.46702		-2.58866	-1.01e-07
27.6569	8.00395		36.6017	3.46652		-2.58884	1.81e-07
27.7053	8.00208		36.6268	3.46642		-2.58412	1.81e-07
27.7418	8		36.7015	3.466		-2.58633	5.3e-08
27.8347	7.99706		36.7604	3.4647		-2.58284	1.3e-07
27.8532	7.99241		36.8846	3.46378		-2.58327	2.7e-08
27.8924	7.9877		36.9191	3.46378		-2.57396	2.7e-08
27.9114	7.9864		36.9514	3.46341		-2.57629	-1.52e-07
27.9696	7.98569		37.0031	3.46397		-2.57708	-1.01e-07
28.0185	7.98473		37.0562	3.4635		-2.56582	-1.01e-07
28.0898	7.98217		37.1194	3.4625		-2.57537	5.3e-08
28.1148	7.97736		37.2085	3.46209		-2.5649	-1.27e-07
28.1447	7.97393		37.2602	3.46133		-2.57335	5.3e-08
28.1882	7.97304		37.2918	3.46152		-2.56178	2.07e-07
28.2284	7.97112		37.342	3.46104		-2.55357	-2.4e-08
28.2899	7.96915		37.4102	3.45944		-2.56392	2.07e-07
28.3372	7.9646		37.5215	3.45879		-2.56049	2.7e-08
28.3687	7.96121		37.5639	3.45858		-2.54512	-4.9e-08
28.4111	7.96022		37.5934	3.45792		-2.55761	2e-09
28.459	7.96019		37.6285	3.45856		-2.54947	-1.26e-07
28.5095	7.95875		37.681	3.45745		-2.54886	1.05e-07
28.6079	7.95351		37.7492	3.45599		-2.52871	1.05e-07
28.6139	7.95022		37.8662	3.4554		-2.55933	5.3e-08
28.6297	7.94784		37.9079	3.45485		-2.53618	-1.01e-07
28.6863	7.9468		37.9459	3.45471		-2.53128	2.33e-07
28.7058	7.94672		37.9876	3.45546		-2.54402	1.05e-07
28.8064	7.94531		38.0472	3.45393		-2.53894	-2.4e-08
28.8293	7.94402		38.1297	3.45302		-2.51616	-1.26e-07
28.8744	7.94056		38.2015	3.45288		-2.53202	1.82e-07
28.9059	7.93873		38.2475	3.4519		-2.53177	1.05e-07
28.9554	7.93807		38.2698	3.4526		-2.5278	1.05e-07
28.994	7.93645		38.338	3.45191		-2.51653	2.8e-08
29.0663	7.93385		38.3997	3.45015		-2.51855	1.82e-07
29.0903	7.92901		38.4981	3.4496		-2.52706	2.33e-07
29.137	7.92616		38.5476	3.4487		-2.51438	2e-09
29.1582	7.92401		38.5871	3.44829		-2.51628	1.31e-07
29.2012	7.92451		38.623	3.44909		-2.51836	1.82e-07
29.286	7.9227		38.6783	3.44739		-2.51347	2.33e-07
29.323	7.91949		38.7588	3.44613		-2.50765	1.31e-07
29.3686	7.91479		38.8543	3.44592		-2.51083	-2.3e-08
29.3915	7.91205		38.8894	3.44502		-2.51445	5.4e-08
29.4459	7.91148		38.9311	3.44611		-2.50722	1.31e-07
29.4855	7.90982		38.9928	3.44596		-2.50349	-2.3e-08
29.5562	7.90749		39.0575	3.44482		-2.5123	-1e-07
29.5813	7.90388		39.1322	3.44443		-2.50649	1.05e-07
29.6231	7.90068		39.1932	3.44421		-2.50294	-4.9e-08
29.6503	7.89987		39.2492	3.44455		-2.49461	-1.26e-07
29.7052	7.899		39.2837	3.44496		-2.50367	1.05e-07
29.7868	7.89676		39.326	3.44337		-2.49608	-1e-07
29.8297	7.8923		39.4208	3.44197		-2.49406	1.56e-07
29.852	7.88678		39.5077	3.44107		-2.49853	7.9e-08
29.8858	7.88406		39.54	3.44054		-2.4831	2.08e-07
29.9287	7.88382		39.5766	3.44094		-2.48286	-1.51e-07
29.9711	7.88343		39.629	3.44141		-2.49192	2.33e-07
30.0494	7.88253		39.6865	3.44038		-2.47783	2.8e-08
30.0853	7.87906		39.7734	3.43959		-2.4801	1.31e-07
30.1201	7.87687		39.8438	3.43927		-2.46963	1.82e-07
30.1582	7.8751		39.8775	3.43907		-2.48438	-2.3e-08
30.2	7.87504		39.9306	3.43899		-2.47288	-1.26e-07
30.2566	7.87321		39.9845	3.43736		-2.4613	2.8e-08
30.3115	7.87102		40.0699	3.43624		-2.47202	1.82e-07
30.3354	7.86772		40.1626	3.43555		-2.47049	3e-09
30.3702	7.86556		40.1927	3.43507		-2.45946	-2.3e-08
30.4088	7.86525		40.2279	3.43543		-2.46075	1.31e-07
30.4523	7.8662		40.2803	3.43536		-2.4482	1.57e-07
30.5197	7.86499		40.3335	3.43425		-2.46375	-1.25e-07
30.5801	7.86193		40.4203	3.43324		-2.44648	2.34e-07
30.6089	7.85905		40.4814	3.43268		-2.46075	-1.51e-07
30.6378	7.85758		40.5266	3.43215		-2.44453	1.57e-07
30.6742	7.85703		40.5733	3.43179		-2.44575	2.34e-07
30.7345	7.85571		40.6279	3.4307		-2.44998	-1.51e-07
30.8058	7.85233		40.6918	3.42957		-2.44734	-7.4e-08
30.8259	7.84975		40.8052	3.42915		-2.43902	-1.25e-07
30.8639	7.8463		40.8383	3.42907		-2.44538	8e-08
30.9031	7.84797		40.8727	3.42935		-2.44312	2.34e-07
30.9466	7.84817		40.9259	3.42947		-2.44496	1.83e-07
31.0341	7.84549		40.9776	3.42809		-2.43081	2.34e-07
31.0608	7.84272		41.0451	3.42707		-2.437	-7.4e-08
31.0912	7.83923		41.17	3.4264		-2.43773	5.4e-08
31.1271	7.83775		41.198	3.42607		-2.434	5.4e-08
31.1652	7.83664		41.2195	3.42662		-2.42928	-2.3e-08
31.2103	7.83591		41.2784	3.42621		-2.43357	-1.51e-07
31.3027	7.83402		41.3438	3.42534		-2.43228	-2.3e-08
31.3267	7.83002		41.4694	3.42455		-2.41924	-4.8e-08
31.3685	7.82821		41.4838	3.42443		-2.4171	5.5e-08
31.3995	7.82744		41.5089	3.42432		-2.43963	2.9e-08
31.4376	7.82801		41.5707	3.42444		-2.4133	1.06e-07
31.5034	7.82626		41.6267	3.42343		-2.4144	-7.4e-08
31.5545	7.82349		41.6985	3.4225		-2.41636	-7.4e-08
31.5752	7.82091		41.8127	3.42188		-2.41079	-2.2e-08
31.6154	7.81867		41.84	3.42168		-2.41061	-1.25e-07
31.6502	7.82133		41.8622	3.42214		-2.39696	-1.51e-07
31.6975	7.8215		41.9448	3.42201		-2.41269	-2.2e-08
31.7921	7.82022		41.9706	3.42089		-2.40497	-9.9e-08
31.8128	7.81776		42.1272	3.42024		-2.39475	1.57e-07
31.8552	7.81505		42.1688	3.41978		-2.40271	-7.4e-08
31.878	7.8152		42.1818	3.4197		-2.39879	8e-08
31.9357	7.81573		42.2327	3.41987		-2.39224	3e-09
31.9803	7.81522		42.2873	3.41912		-2.3953	-1.25e-07
32.0471	7.8124		42.3749	3.41834		-2.39212	-7.4e-08
32.0683	7.80928		42.4525	3.41761		-2.38801	-1.25e-07
32.0901	7.80758		42.4819	3.41731		-2.38581	1.57e-07
32.151	7.80799		42.5192	3.41752		-2.39377	1.32e-07
32.1651	7.80751		42.5666	3.41734		-2.38948	-9.9e-08
32.3065	7.80609		42.6255	3.41638		-2.37987	2.09e-07
32.3114	7.80175		42.7404	3.4157		-2.38073	4e-09
32.3217	7.79906		42.8194	3.41529		-2.38477	2.9e-08
32.4065	7.79702		42.8488	3.41517		-2.37761	1.06e-07
32.4158	7.79779		42.8811	3.41578		-2.37191	-7.3e-08
32.4897	7.79677		42.9271	3.41527		-2.37638	2.35e-07
32.5191	7.795		43.0133	3.41437		-2.3765	-9.9e-08
32.5822	7.79138		43.0844	3.41391		-2.36793	-9.9e-08
32.5963	7.78904		43.1282	3.4136		-2.37258	1.32e-07
32.6485	7.7883		43.1684	3.41387		-2.36799	2.35e-07
32.6909	7.7875		43.2172	3.41348		-2.36916	1.32e-07
32.7796	7.78541		43.2847	3.41231		-2.36291	1.58e-07
32.8105	7.78222		43.3895	3.41159		-2.35556	4e-09
32.8165	7.77869		43.4477	3.41134		-2.37546	-1.5e-07
32.8801	7.77807		43.475	3.4113		-2.35532	-1.25e-07
32.9003	7.77847		43.5166	3.41194		-2.35354	-1.5e-07
32.9568	7.77823		43.5698	3.41176		-2.36193	2.35e-07
33.0574	7.77659		43.6236	3.41114		-2.34932	4e-09
33.0639	7.77286		43.7062	3.41064		-2.35758	1.06e-07
33.0933	7.77124		43.778	3.41031		-2.34773	-9.9e-08
33.1411	7.77073		43.806	3.41023		-2.35654	8.1e-08
33.183	7.77075		43.8692	3.41056		-2.34803	-1.25e-07
33.2678	7.76903		43.9281	3.40953		-2.34356	8.1e-08
33.2939	7.76721		44.0171	3.4089		-2.35134	4e-09
33.3255	7.76411		44.0904	3.40874		-2.34252	1.58e-07
33.3478	7.76467		44.1219	3.40872		-2.32936	-2.2e-08
33.4043	7.76514		44.1593	3.40942		-2.34546	1.07e-07
33.4462	7.76496		44.2131	3.40929		-2.3331	3e-08
33.5256	7.76288		44.2742	3.40772		-2.32666	1.84e-07
33.5479	7.75778		44.3941	3.40696		-2.33113	3e-08
33.5881	7.75498		44.4372	3.40681		-2.33726	1.32e-07
33.6044	7.75333		44.4709	3.40657		-2.33548	-1.5e-07
33.6588	7.75143		44.5147	3.40724		-2.31124	2.09e-07
33.7142	7.75061		44.5722	3.40635		-2.32881	8.1e-08
33.7898	7.74764		44.649	3.40592		-2.31846	8.1e-08
33.804	7.74548		44.728	3.40583		-2.31246	-1.5e-07
33.8676	7.74278		44.7696	3.40588		-2.30548	1.32e-07
33.8904	7.7433		44.812	3.40681		-2.32722	-4.7e-08
33.9546	7.7419		44.863	3.40685		-2.3124	5.5e-08
34.0177	7.74017		44.9226	3.40545		-2.32213	1.32e-07
34.0421	7.73538		45.0267	3.40496		-2.31632	-7.3e-08
34.0758	7.73223		45.0863	3.40509		-2.31228	2.09e-07
34.1074	7.73131		45.1193	3.40479		-2.30646	1.32e-07
34.1514	7.73035		45.1667	3.40553		-2.31014	-2.1e-08
34.2254	7.73022		45.2191	3.40401		-2.30511	5.6e-08
34.2846	7.72608		45.306	3.40305		-2.30022	-4.7e-08
34.3102	7.72121		45.3922	3.40253		-2.29905	-1.5e-07
34.3461	7.71829		45.4209	3.4024		-2.30524	2.1e-07
34.389	7.71758		45.4647	3.40253		-2.30628	-4.7e-08
34.4407	7.71679		45.5179	3.40249		-2.29421	-2.1e-08
34.5076	7.71445		45.5789	3.40184		-2.28926	1.07e-07
34.5331	7.7105		45.6564	3.40149		-2.29544	4e-09
34.5744	7.70834		45.7383	3.40141		-2.28852	1.33e-07
34.6103	7.70768		45.7756	3.40148		-2.28632	4e-09
34.6484	7.70887		45.8115	3.40197		-2.27921	-7.3e-08
34.7414	7.70818		45.859	3.40131		-2.28387	1.84e-07
34.7789	7.70614		45.9322	3.40015		-2.27628	-1.24e-07
34.8061	7.70319		46.0456	3.39953		-2.27303	1.33e-07
34.8376	7.70077		46.078	3.3996		-2.28338	3e-08
34.8659	7.70027		46.1167	3.40061		-2.27744	-1.24e-07
34.9067	7.70157		46.1691	3.4005		-2.26978	1.58e-07
34.9692	7.70094		46.2323	3.3997		-2.27291	-2.1e-08
35.0225	7.69876		46.3242	3.39938		-2.26911	3e-08
35.0529	7.69601		46.381	3.39904		-2.26807	-4.7e-08
35.0932	7.6952		46.4154	3.39885		-2.2494	-4.7e-08
35.1296	7.69435		46.4571	3.39895		-2.26722	-4.7e-08
35.1872	7.69409		46.5145	3.39821		-2.26532	-7.2e-08
35.259	7.69141		46.5835	3.39732		-2.25319	-1.24e-07
35.2873	7.68789		46.6861	3.39688		-2.26024	3e-08
35.3183	7.68623		46.7371	3.39687		-2.26005	1.59e-07
35.358	7.68535		46.7651	3.3976		-2.25374	1.59e-07
35.3998	7.68729		46.8068	3.39823		-2.25711	3e-08
35.4542	7.68649		46.8599	3.39761		-2.24983	1.07e-07
35.5303	7.68363		46.9289	3.39671		-2.2486	-4.7e-08
35.5575	7.68034		47.0258	3.39681		-2.23807	-7.2e-08
35.5825	7.67942		47.0646	3.39659		-2.24799	1.08e-07
35.6212	7.67865		47.1026	3.39677		-2.24579	-9.8e-08
35.6587	7.67773		47.1637	3.39637		-2.23391	-1.49e-07
35.7478	7.675		47.229	3.39562		-2.24175	-2.1e-08
35.7756	7.6714		47.3338	3.39518		-2.23905	1.59e-07
35.8109	7.66934		47.369	3.395		-2.2456	1.08e-07
35.8473	7.66879		47.3985	3.39518		-2.22815	-1.49e-07
35.8963	7.66877		47.4459	3.39567		-2.23213	-1.23e-07
35.9664	7.66643		47.504	3.39458		-2.23354	-4.6e-08
36.0164	7.66375		47.5607	3.39371		-2.2295	-2.1e-08
36.0404	7.66079		47.6871	3.39342		-2.21726	-9.8e-08
36.0763	7.65925		47.7295	3.39344		-2.21903	3.1e-08
36.1181	7.65904		47.7575	3.39411		-2.22068	5.6e-08
36.1377	7.65906		47.802	3.39406		-2.22215	1.08e-07
36.2492	7.65918		47.8774	3.39335		-2.21817	1.59e-07
36.2731	7.65711		48.0031	3.39298		-2.21878	5.6e-08
36.3041	7.65641		48.0325	3.39289		-2.21193	5.6e-08
36.3416	7.65479		48.0519	3.39316		-2.20838	-7.2e-08
36.3791	7.65615		48.1122	3.3936		-2.20691	2.36e-07
36.4368	7.65621		48.1697	3.39282		-2.20036	2.1e-07
36.4977	7.65325		48.2357	3.39188		-2.19086	5.7e-08
36.5232	7.65074		48.3284	3.3914		-2.20678	-1.49e-07
36.5569	7.64902		48.3671	3.39124		-2.1957	2.1e-07
36.5912	7.64963		48.4102	3.39158		-2.19056	-2e-08
36.6407	7.65045		48.4411	3.39146		-2.18499	-1.49e-07
36.7201	7.64932		48.5165	3.39068		-2.19662	1.34e-07
36.7799	7.64814		48.5962	3.39027		-2.18609	-2e-08
36.7907	7.64528		48.6788	3.39003		-2.17146	1.59e-07
36.8402	7.64553		48.719	3.38995		-2.18988	2.36e-07
36.8636	7.64613		48.757	3.39051		-2.18291	2.36e-07
36.943	7.64629		48.8073	3.39038		-2.17396	5.7e-08
36.9772	7.64504		48.8662	3.38959		-2.1766	-1.23e-07
37.0294	7.64212		48.9581	3.3894		-2.18144	-7.2e-08
37.0452	7.64014		49.0127	3.38939		-2.18119	3.1e-08
37.0974	7.64063		49.0471	3.38976		-2.16509	3.1e-08
37.1398	7.64031		49.0981	3.39008		-2.17005	8.3e-08
37.2334	7.63872		49.1714	3.38904		-2.17997	2.11e-07
37.2518	7.63499		49.2884	3.38855		-2.16221	5e-09
37.2622	7.63153		49.3293	3.38823		-2.16797	3.1e-08
37.3437	7.6299		49.353	3.38791		-2.16741	1.34e-07
37.3552	7.6297		49.4126	3.38856		-2.15995	1.34e-07
37.4324	7.62867		49.4507	3.38837		-2.1608	-2e-08
37.4677	7.62834		49.5103	3.38785		-2.16044	6e-09
37.5243	7.62472		49.5979	3.38752		-2.15731	-2e-08
37.5542	7.6228		49.6568	3.38765		-2.15223	-7.1e-08
37.5922	7.62139		49.6919	3.38804		-2.15511	2.11e-07
37.6488	7.62128		49.7386	3.38814		-2.15584	-1.48e-07
37.664	7.62025		49.8076	3.3872		-2.14507	-1.23e-07
37.7744	7.61768		49.9203	3.3864		-2.14801	5.7e-08
37.7787	7.61476		49.9849	3.38588		-2.14262	1.34e-07
37.7863	7.61354		49.9957	3.38601		-2.15217	-2e-08
37.8712	7.61418		50.0352	3.38654		-2.1425	2.11e-07
37.8842	7.61415		50.117	3.38647		-2.13821	-2e-08
38.0038	7.61322		50.168	3.38555		-2.14231	-9.7e-08
38.0142	7.60942		50.2513	3.38497		-2.13503	-2e-08
38.0288	7.60619		50.3124	3.3846		-2.13294	2.37e-07
38.0876	7.60518		50.3547	3.38435		-2.12952	1.85e-07
38.1169	7.60486		50.3964	3.38456		-2.13215	1.09e-07
38.2132	7.60412		50.4531	3.38381		-2.13662	1.85e-07
38.2344	7.60152		50.535	3.3833		-2.11703	-1.48e-07
38.2811	7.59965		50.6247	3.38311		-2.13625	2.37e-07
38.3056	7.59811		50.6534	3.3831		-2.11874	-1.48e-07
38.3491	7.59965		50.6872	3.38358		-2.12003	-1.22e-07
38.3888	7.5997		50.7511	3.3839		-2.12303	-9.7e-08
38.4785	7.59856		50.8157	3.38286		-2.11696	-2e-08
38.5003	7.59497		50.9241	3.38176		-2.12223	2.37e-07
38.5345	7.59293		50.9737	3.38147		-2.11274	-4.5e-08
38.5661	7.59175		51.0074	3.38153		-2.12321	1.34e-07
38.6036	7.5907		51.0584	3.38183		-2.11776	-2e-08
38.6726	7.59041		51.1123	3.38092		-2.10778	-1.48e-07
38.733	7.58754		51.1934	3.38024		-2.11421	3.2e-08
38.7591	7.58552		51.2688	3.3799		-2.11654	1.6e-07
38.8069	7.5831		51.3069	3.37944		-2.10086	2.11e-07
38.8521	7.58312		51.3385	3.37966		-2.11274	-1.22e-07
38.8929	7.58218		51.3873	3.37993		-2.1079	1.34e-07
38.9407	7.58051		51.4526	3.37903		-2.10184	3.2e-08
39.0011	7.57866		51.5424	3.37855		-2.09572	-9.6e-08
39.0266	7.57485		51.6128	3.37846		-2.10858	1.86e-07
39.0598	7.57415		51.6523	3.37867		-2.1038	5.7e-08
39.1	7.57571		51.6939	3.37922		-2.09247	-7.1e-08
39.1647	7.57414		51.7449	3.37892		-2.09211	1.09e-07
39.2267	7.57357		51.8117	3.37811		-2.10276	1.09e-07
39.2528	7.5685		51.9187	3.37749		-2.08837	-9.6e-08
39.2849	7.56733		51.9682	3.37736		-2.08788	6e-09
39.3213	7.56771		51.9977	3.37773		-2.07925	-1.9e-08
39.361	7.56658		52.0615	3.37802		-2.09101	2.37e-07
39.4235	7.56506		52.1111	3.37739		-2.0858	8.3e-08
39.4774	7.56234		52.1858	3.37677		-2.08298	-4.5e-08
39.5106	7.56033		52.2655	3.37653		-2.08494	-9.6e-08
39.5432	7.55984		52.2964	3.37627		-2.0809	-7.1e-08
39.585	7.55991		52.3459	3.37635		-2.07803	-1.48e-07
39.6367	7.55999		52.3904	3.37523		-2.07692	1.86e-07
39.7101	7.5586		52.4436	3.37436		-2.07735	1.6e-07
39.746	7.55478		52.5685	3.37395		-2.07208	1.6e-07
39.7699	7.55443		52.626	3.37362		-2.06406	5.8e-08
39.8096	7.55482		52.6547	3.37396		-2.08213	-1.47e-07
39.8466	7.55577		52.6956	3.37479		-2.06951	-1.22e-07
39.9075	7.55604		52.7653	3.37448		-2.06223	6e-09
39.9673	7.55448		52.8514	3.37382		-2.076	2.37e-07
39.9961	7.55261		52.9139	3.37366		-2.06566	1.35e-07
40.0293	7.55194		52.9505	3.37364		-2.06205	-9.6e-08
40.0771	7.55203		52.9936	3.37396		-2.05574	2.37e-07
40.1212	7.55086		53.0345	3.37335		-2.05996	1.09e-07
40.2049	7.54918		53.1193	3.37248		-2.06205	1.86e-07
40.2256	7.54643		53.2076	3.37225		-2.04717	2.37e-07
40.2631	7.54405		53.255	3.37246		-2.06131	-9.6e-08
40.3001	7.5444		53.293	3.37281		-2.0536	2.12e-07
40.3343	7.54567		53.3332	3.37318		-2.04925	5.8e-08
40.4197	7.54487		53.3842	3.3726		-2.05286	-4.5e-08
40.4681	7.54295		53.4517	3.37194		-2.05831	3.2e-08
40.498	7.54096		53.5523	3.37163		-2.049	1.61e-07
40.5322	7.5402		53.6025	3.37177		-2.04331	-7e-08
40.5502	7.54065		53.6384	3.37182		-2.04313	2.38e-07
40.6437	7.54016		53.688	3.37203		-2.04558	2.38e-07
40.6937	7.53898		53.7519	3.37134		-2.03994	-1.22e-07
40.7024	7.53613		53.8481	3.37102		-2.03816	1.35e-07
40.7715	7.53392		53.9084	3.37105		-2.04576	1.09e-07
40.7943	7.53388		53.9465	3.37133		-2.04062	-1.22e-07
40.8373	7.53368		53.9644	3.37167		-2.0386	1.86e-07
40.9069	7.53186		54.0355	3.37075		-2.03492	1.09e-07
40.9466	7.53		54.1066	3.36986		-2.03823	3.2e-08
40.9917	7.52675		54.2114	3.36938		-2.03186	1.09e-07
41.0194	7.52465		54.2617	3.36901		-2.03174	-1.9e-08
41.0292	7.52384		54.289	3.36891		-2.03358	-1.9e-08
41.126	7.52388		54.3263	3.36892		-2.0217	7e-09
41.1739	7.52302		54.3816	3.3682		-2.03241	1.35e-07
41.2184	7.52146		54.4836	3.36773		-2.02329	-1.9e-08
41.256	7.51933		54.5626	3.3678		-2.0318	1.86e-07
41.2929	7.51896		54.5841	3.36776		-2.02372	-1.9e-08
41.3299	7.52107		54.6301	3.36827		-2.01074	1.86e-07
41.3892	7.52026		54.7019	3.36778		-2.0288	-9.6e-08
41.4468	7.51762		54.7586	3.36696		-2.02047	-9.6e-08
41.4664	7.51558		54.872	3.3665		-2.01514	1.1e-07
41.5088	7.5139		54.9029	3.36641		-2.00939	7e-09
41.5289	7.51467		54.9395	3.36673		-2.00786	-1.21e-07
41.6007	7.51428		54.9855	3.3671		-1.99745	2.38e-07
41.6763	7.51375		55.0494	3.36623		-2.01576	7e-09
41.723	7.51029		55.1413	3.3656		-2.00933	3.3e-08
41.7279	7.50772		55.2081	3.36524		-2.01361	-1.21e-07
41.8035	7.50618		55.2454	3.36481		-1.99782	-4.4e-08
41.8247	7.50635		55.2871	3.36558		-2.0111	7e-09
41.8976	7.50633		55.3417	3.36545		-2.00198	-9.6e-08
41.9465	7.50326		55.3941	3.36466		-1.99494	1.35e-07
41.9715	7.50078		55.491	3.36463		-1.99721	-4.4e-08
42.0036	7.50002		55.5377	3.36488		-1.99684	7e-09
42.0384	7.49896		55.5743	3.36494		-1.99862	7e-09
42.0971	7.49872		55.6188	3.36574		-1.99102	3.3e-08
42.1771	7.49688		55.6799	3.36502		-1.99568	-1.21e-07
42.1966	7.49388		55.7682	3.3641		-1.99904	-1.9e-08
42.2135	7.4909		55.8802	3.36371		-1.98202	3.3e-08
42.2809	7.48874		55.9046	3.36366		-1.99066	8.4e-08
42.2978	7.48873		55.9305	3.36409		-1.98716	-1.21e-07
42.3646	7.48797		55.9872	3.36391		-1.98318	1.87e-07
42.3995	7.48511		56.0439	3.36335		-1.97369	1.1e-07
42.462	7.48188		56.143	3.36316		-1.98049	-1.21e-07
42.481	7.47942		56.2004	3.36312		-1.98606	3.3e-08
42.549	7.47744		56.2306	3.36352		-1.9759	1.61e-07
42.5642	7.47678		56.2758	3.36353		-1.97124	-4.4e-08
42.6768	7.47569		56.3455	3.36298		-1.98208	2.38e-07
42.7159	7.47308		56.4511	3.36246		-1.97768	8.4e-08
42.7197	7.46993		56.5121	3.36236		-1.96751	-1.8e-08
42.7388	7.46808		56.5401	3.36258		-1.96751	1.61e-07
42.8127	7.46783		56.5803	3.36354		-1.97229	1.61e-07
42.8508	7.4687		56.6385	3.36397		-1.9658	-1.47e-07
42.9399	7.46703		56.7074	3.36325		-1.96359	1.36e-07
42.9546	7.46344		56.767	3.36283		-1.96812	8.4e-08
42.9948	7.46092		56.869	3.36266		-1.96108	1.87e-07
43.0182	7.46049		56.8941	3.36276		-1.9601	7e-09
43.065	7.45916		56.9408	3.36333		-1.96102	-1.8e-08
43.1259	7.45813		56.9961	3.36296		-1.96114	7e-09
43.1879	7.45524		57.0829	3.36245		-1.96396	7e-09
43.2194	7.45269		57.1619	3.3623		-1.95159	8.4e-08
43.2526	7.45117		57.1921	3.36275		-1.96016	2.13e-07
43.2961	7.45204		57.223	3.36339		-1.96108	-1.8e-08
43.3477	7.45195		57.274	3.36358		-1.94026	7e-09
43.4244	7.45056		57.3307	3.36274		-1.95686	-4.4e-08
43.4559	7.44751		57.4054	3.36208		-1.95747	-6.9e-08
43.4864	7.44546		57.4951	3.36202		-1.95031	-6.9e-08
43.5196	7.44425		57.5281	3.36229		-1.94174	1.87e-07
43.5544	7.44354		57.5727	3.36327		-1.94988	-1.8e-08
43.6196	7.44369		57.6308	3.36306		-1.94963	1.87e-07
43.6805	7.44181		57.6811	3.36229		-1.94014	1.87e-07
43.7082	7.44038		57.7946	3.36209		-1.94063	-4.4e-08
43.7398	7.43822		57.8247	3.36202		-1.94663	-1.8e-08
43.7822	7.43908		57.8628	3.36213		-1.93053	8.5e-08
43.8192	7.43787		57.9181	3.36233		-1.93874	1.36e-07
43.8801	7.43647		57.9827	3.36137		-1.93402	-6.9e-08
43.9377	7.43265		58.0688	3.36081		-1.93684	2.13e-07
43.9692	7.42887		58.1514	3.36061		-1.93041	-9.5e-08
43.997	7.42896		58.178	3.36075		-1.9353	1.36e-07
44.029	7.42833		58.2225	3.36128		-1.93414	2.39e-07
44.0742	7.42799		58.2663	3.36099		-1.92245	2.13e-07
44.1568	7.42553		58.3281	3.36042		-1.9309	-1.8e-08
44.1954	7.42207		58.4602	3.36		-1.92202	1.62e-07
44.2286	7.42018		58.4889	3.35983		-1.92159	-4.3e-08
44.2629	7.42033		58.5234	3.35994		-1.92349	-6.9e-08
44.3091	7.42133		58.5902	3.36068		-1.91755	8e-09
44.3711	7.42016		58.6641	3.36034		-1.92024	-1.46e-07
44.4238	7.41876		58.705	3.36015		-1.91388	-9.5e-08
44.4526	7.41691		58.8092	3.36028		-1.9121	1.88e-07
44.4896	7.4149		58.8458	3.36068		-1.91718	1.62e-07
44.5146	7.41661		58.8688	3.36144		-1.90947	-1.46e-07
44.588	7.41608		58.914	3.36119		-1.90757	8.5e-08
44.6527	7.41393		58.9793	3.36013		-1.90604	3.4e-08
44.6805	7.41234		59.0914	3.35957		-1.89802	8e-09
44.7196	7.40988		59.151	3.35936		-1.91271	2.39e-07
44.7501	7.41015		59.1782	3.3591		-1.88265	1.62e-07
44.7876	7.41156		59.23	3.36011		-1.90904	-1.2e-07
44.8414	7.41116		59.286	3.35987		-1.90236	5.9e-08
44.9088	7.41003		59.3578	3.35934		-1.88969	-6.9e-08
44.942	7.40823		59.4238	3.35929		-1.8982	5.9e-08
44.9855	7.40709		59.4755	3.35944		-1.89159	-1.46e-07
45.029	7.40849		59.5107	3.35983		-1.89355	8.5e-08
45.0741	7.40752		59.5696	3.35946		-1.89184	1.36e-07
45.1633	7.40688		59.6421	3.35891		-1.88883	1.11e-07
45.1725	7.40426		59.7505	3.35872		-1.89673	3.4e-08
45.1861	7.40198		59.803	3.35882		-1.87849	2.13e-07
45.2546	7.40227		59.8245	3.3598		-1.8843	2.13e-07
45.2677	7.40184		59.8762	3.36004		-1.88614	-6.9e-08
45.3661	7.40275		59.9258	3.35986		-1.87867	-1.7e-08
45.3933	7.40155		59.9918	3.35908		-1.87916	2.13e-07
45.4537	7.3988		60.0981	3.35889		-1.88112	2.13e-07
45.4645	7.39632		60.1397	3.35852		-1.88277	-1.46e-07
45.5124	7.39629		60.1785	3.3587		-1.87022	-1.2e-07
45.5423	7.39547		60.2309	3.35866		-1.86686	8e-09
45.6603	7.39432		60.2884	3.35807		-1.87182	-6.9e-08
45.6739	7.39155		60.3875	3.35799		-1.86918	6e-08
45.6804	7.38938		60.4349	3.35821		-1.86624	-1.7e-08
45.7717	7.38969		60.4679	3.35856		-1.87206	-6.9e-08
45.7805	7.38982		60.5088	3.35935		-1.8701	8.5e-08
45.8278	7.38987		60.5691	3.35944		-1.86281	8e-09
45.9175	7.38782		60.6352	3.35877		-1.85455	-1.46e-07
45.9224	7.38575		60.7573	3.35853		-1.86661	8.5e-08
45.9718	7.38401		60.7982	3.35857		-1.85994	-6.9e-08
46.0148	7.38325		60.824	3.35892		-1.86098	2.14e-07
46.0235	7.38327		60.8714	3.35951		-1.85871	2.39e-07
46.1589	7.38262		60.9267	3.35885		-1.86392	1.88e-07
46.1757	7.38113		61.0143	3.35854		-1.85577	-1.2e-07
46.1844	7.37882		61.0811	3.35863		-1.85136	1.11e-07
46.2611	7.37809		61.1149	3.35877		-1.85902	8e-09
46.2742	7.37865		61.1544	3.35902		-1.86098	1.88e-07
46.3454	7.37835		61.2161	3.35895		-1.84573	2.39e-07
46.4003	7.37654		61.2829	3.35834		-1.86	-9.4e-08
46.4117	7.37347		61.3798	3.35822		-1.84769	2.14e-07
46.4645	7.37247		61.4286	3.35843		-1.84598	-6.8e-08
46.4759	7.37242		61.4681	3.35958		-1.85283	-9.4e-08
46.5607	7.37308		61.5069	3.36016		-1.84959	3.4e-08
46.62	7.37296		61.5629	3.35924		-1.84965	-1.7e-08
46.6396	7.37068		61.6383	3.35865		-1.83814	-1.7e-08
46.7097	7.36884		61.7403	3.35857		-1.8469	1.11e-07
46.7206	7.36708		61.7776	3.35827		-1.85326	-6.8e-08
46.7755	7.36825		61.82	3.35857		-1.82406	6e-08
46.7983	7.36772		61.8724	3.35893		-1.8472	2.14e-07
46.8875	7.36736		61.9421	3.35801		-1.84757	-6.8e-08
46.9044	7.36326		62.0397	3.35802		-1.83551	-6.8e-08
46.9538	7.36138		62.0713	3.35838		-1.833	6e-08
46.9734	7.36167		62.1094	3.3587		-1.8341	9e-09
47.0414	7.35989		62.1489	3.35919		-1.84298	3.4e-08
47.124	7.35927		62.1998	3.35876		-1.82816	2.14e-07
47.1507	7.35645		62.2595	3.35814		-1.8262	-9.4e-08
47.1746	7.35336		62.4059	3.35793		-1.83649	-1.45e-07
47.2274	7.35239		62.4397	3.35781		-1.8311	8.6e-08
47.2611	7.35193		62.4648	3.35848		-1.8292	-4.3e-08
47.3062	7.35174		62.5187	3.35875		-1.8284	-9.4e-08
47.3671	7.35215		62.5797	3.35848		-1.82669	-9.4e-08
47.4003	7.34815		62.6752	3.35841		-1.82853	-1.45e-07
47.4405	7.34651		62.7334	3.35854		-1.82148	-9.4e-08
47.4731	7.34634		62.7678	3.35869		-1.82951	1.63e-07
47.5183	7.34533		62.816	3.35895		-1.82167	-6.8e-08
47.5829	7.3455		62.8784	3.35823		-1.81463	1.63e-07
47.6487	7.34296		63.0012	3.35755		-1.82406	9e-09
47.6689	7.3407		63.0436	3.35723		-1.8229	2.14e-07
47.7004	7.33975		63.0687	3.35747		-1.81812	1.88e-07
47.7379	7.34006		63.1125	3.35832		-1.81732	6e-08
47.7896	7.34185		63.1671	3.35862		-1.82087	6e-08
47.8695	7.34005		63.2001	3.35793		-1.81646	1.63e-07
47.9114	7.33849		63.2949	3.35753		-1.8033	3.4e-08
47.9358	7.33709		63.3775	3.3574		-1.81536	1.63e-07
47.9761	7.33594		63.4112	3.3574		-1.81365	9e-09
48.0109	7.33707		63.4687	3.35799		-1.81579	-1.7e-08
48.0799	7.33704		63.524	3.35779		-1.8003	3.4e-08
48.1354	7.33571		63.5929	3.35748		-1.81512	8.6e-08
48.1615	7.3344		63.6927	3.35747		-1.8213	9e-09
48.1974	7.33425		63.7286	3.35769		-1.77906	1.63e-07
48.2349	7.33485		63.7573	3.35824		-1.79136	9e-09
48.2822	7.33546		63.8062	3.35851		-1.81622	-1.19e-07
48.3458	7.33392		63.865	3.35772		-1.78793	3.4e-08
48.3877	7.33075		63.9577	3.35717		-1.79736	2.14e-07
48.4154	7.32868		64.0359	3.35708		-1.79963	3.5e-08
48.454	7.32756		64.0625	3.35716		-1.79577	8.6e-08
48.4905	7.32672		64.0991	3.35775		-1.79424	9e-09
48.5416	7.32655		64.1573	3.35791		-1.79393	-4.2e-08
48.6188	7.32555		64.2226	3.35762		-1.79632	-4.2e-08
48.6465	7.32342		64.2973	3.35755		-1.78744	9e-09
48.6851	7.32227		64.3619	3.35758		-1.79002	2.14e-07
48.7145	7.32254		64.4021	3.35788		-1.78885	-1.45e-07
48.7808	7.3232		64.4524	3.35827		-1.78108	2.4e-07
48.8178	7.3229		64.5213	3.35772		-1.78083	8.6e-08
48.8836	7.32077		64.6434	3.35723		-1.78652	8.6e-08
48.9124	7.31862		64.6886	3.35714		-1.78996	1.89e-07
48.9461	7.31739		64.7102	3.35723		-1.77869	-1.45e-07
48.9809	7.31835		64.7425	3.3581		-1.77312	9e-09
49.0266	7.31912		64.8007	3.35824		-1.78524	-1.19e-07
49.1071	7.31855		64.8531	3.35748		-1.77722	1.63e-07
49.1457	7.31594		64.9694	3.35718		-1.77116	-1.6e-08
49.1734	7.31368		65.0225	3.35698		-1.7651	-1.45e-07
49.2164	7.31442		65.0391	3.35709		-1.77985	1.12e-07
49.2571	7.31489		65.1267	3.3576		-1.7665	6.1e-08
49.3169	7.31465		65.1769	3.35716		-1.76296	1.38e-07
49.3773	7.31266		65.2337	3.35698		-1.76981	6.1e-08
49.4067	7.31085		65.3177	3.35699		-1.76754	2.4e-07
49.4328	7.3101		65.3679	3.35719		-1.75818	1.89e-07
49.492	7.3112		65.3966	3.35785		-1.7651	-4.2e-08
49.5513	7.31171		65.4455	3.35842		-1.76124	1.12e-07
49.6095	7.31134		65.5022	3.35739		-1.75573	3.5e-08
49.6383	7.30944		65.62	3.35701		-1.74844	-9.3e-08
49.6682	7.30858		65.6796	3.3569		-1.75836	1.63e-07
49.7019	7.30905		65.7076	3.35701		-1.75322	-1.6e-08
49.7416	7.30993		65.7693	3.35773		-1.73901	2.4e-07
49.7949	7.31023		65.8196	3.35751		-1.75726	-6.7e-08
49.852	7.30922		65.8835	3.35713		-1.75132	-4.2e-08
49.895	7.30695		65.9697	3.35704		-1.7395	2.15e-07
49.9216	7.30573		66.0135	3.35705		-1.74783	-6.7e-08
49.9662	7.30589		66.0487	3.35725		-1.73969	1.38e-07
50.0124	7.30591		66.0853	3.35664		-1.74403	-4.2e-08
50.101	7.30433		66.1786	3.35626		-1.73454	6.1e-08
50.1249	7.30229		66.2849	3.35615		-1.74471	2.41e-07
50.1619	7.30006		66.3258	3.35628		-1.74765	8.6e-08
50.1967	7.29869		66.3574	3.35668		-1.72628	1.38e-07
50.2359	7.30017		66.4034	3.35782		-1.73448	6.1e-08
50.2794	7.30092		66.4536	3.35788		-1.74826	2.41e-07
50.3626	7.30043		66.5197	3.35715		-1.72744	1.38e-07
50.3897	7.29836		66.6281	3.35748		-1.73234	8.7e-08
50.4224	7.29748		66.6813	3.35746		-1.73185	2.15e-07
50.4507	7.29778		66.7136	3.35746		-1.73595	1.89e-07
50.4931	7.29761		66.7631	3.35768		-1.72328	-1.19e-07
50.5898	7.29699		66.8256	3.3571		-1.7256	-1.6e-08
50.6127	7.29499		66.9161	3.35672		-1.73246	3.5e-08
50.6382	7.29295		66.9692	3.3568		-1.72279	2.15e-07
50.6752	7.2935		67.0051	3.35692		-1.72462	-1.6e-08
50.7263	7.29434		67.0425	3.35772		-1.72726	3.5e-08
50.7742	7.29389		67.097	3.35765		-1.72554	8.7e-08
50.8514	7.29247		67.1573	3.35688		-1.72389	3.5e-08
50.8775	7.29071		67.2586	3.35675		-1.71642	1e-08
50.915	7.28988		67.3239	3.35684		-1.73761	-1.44e-07
50.94	7.29007		67.3577	3.35726		-1.70779	-9.3e-08
51.0047	7.29107		67.3972	3.35789		-1.70993	6.1e-08
51.0727	7.29126		67.441	3.35778		-1.71612	1.12e-07
51.1135	7.29057		67.5329	3.35744		-1.72101	-1.44e-07
51.1467	7.28934		67.6198	3.3575		-1.70712	-4.2e-08
51.1804	7.28931		67.6528	3.35758		-1.69487	6.1e-08
51.2163	7.29066		67.6916	3.35809		-1.7201	1.9e-07
51.2646	7.29066		67.7541	3.35741		-1.70797	-6.7e-08
51.3429	7.28989		67.8086	3.35685		-1.69934	6.1e-08
51.3582	7.28701		67.9257	3.35662		-1.70087	-1.44e-07
51.4022	7.2858		67.963	3.35669		-1.71422	-9.3e-08
51.4207	7.28566		67.9968	3.35709		-1.69664	1.89e-07
51.4772	7.28657		68.0442	3.35771		-1.69628	2.15e-07
51.5153	7.28623		68.0923	3.35716		-1.69738	2.15e-07
51.6257	7.28524		68.1698	3.35657		-1.70111	2.41e-07
51.6387	7.28302		68.2768	3.35644		-1.68685	-9.3e-08
51.6833	7.28216		68.317	3.3559		-1.6945	-1.6e-08
51.7111	7.28314		68.3558	3.35602		-1.70595	1.64e-07
51.7725	7.28389		68.4025	3.3563		-1.68318	3.6e-08
51.8269	7.28316		68.4592	3.3558		-1.69211	-9.3e-08
51.8508	7.28066		68.5425	3.35545		-1.69579	1.13e-07
51.8937	7.27951		68.6064	3.35553		-1.68391	1.9e-07
51.9171	7.28002		68.6401	3.35585		-1.68918	-6.7e-08
51.9726	7.28156		68.6911	3.35636		-1.68018	3.6e-08
52.0536	7.28117		68.7335	3.35581		-1.68409	-1.44e-07
52.0933	7.27996		68.8082	3.35516		-1.68011	-6.7e-08
52.1216	7.27785		68.9216	3.35478		-1.67271	-1.44e-07
52.1569	7.27672		68.9575	3.35437		-1.69291	8.7e-08
52.202	7.27796		68.9941	3.35449		-1.66842	1.38e-07
52.2445	7.27892		69.0394	3.35498		-1.67075	-1.5e-08
52.3021	7.27727		69.0968	3.35469		-1.6817	3.6e-08
52.3527	7.27658		69.1758	3.35454		-1.67871	-1.18e-07
52.3837	7.27567		69.2469	3.35464		-1.67111	2.41e-07
52.4223	7.27579		69.2893	3.35508		-1.65666	6.2e-08
52.4674	7.27716		69.3273	3.3553		-1.67344	1.39e-07
52.5359	7.27792		69.3905	3.35477		-1.67907	1.13e-07
52.5859	7.27693		69.4781	3.35438		-1.65446	2.41e-07
52.6077	7.27515		69.5808	3.35424		-1.66824	8.7e-08
52.6441	7.27462		69.6102	3.35431		-1.66971	-1.5e-08
52.6789	7.27617		69.6246	3.35488		-1.66713	3.6e-08
52.7328	7.2775		69.7208	3.35515		-1.65072	-4.1e-08
52.8089	7.27735		69.7632	3.35454		-1.66591	-1.5e-08
52.8529	7.27633		69.817	3.35399		-1.65924	-6.7e-08
52.867	7.2737		69.9054	3.35368		-1.6536	1.9e-07
52.9187	7.27313		69.9499	3.35346		-1.66272	8.7e-08
52.9562	7.2732		69.9865	3.35359		-1.6604	-1.44e-07
53.0171	7.273		70.0475	3.35328		-1.64932	2.16e-07
53.0824	7.27135		70.1035	3.35284		-1.6517	-4.1e-08
53.103	7.26955		70.2235	3.35262		-1.6585	3.6e-08
53.1395	7.26867		70.2615	3.3526		-1.65856	1.9e-07
53.1743	7.26917		70.2802	3.35299		-1.64172	1.9e-07
53.2194	7.27008		70.3398	3.35354		-1.6495	2.16e-07
53.3031	7.26917		70.3951	3.35312		-1.65262	-4.1e-08
53.3439	7.26643		70.487	3.35256		-1.63578	6.2e-08
53.358	7.26448		70.5782	3.35243		-1.63566	6.2e-08
53.4075	7.26301		70.6076	3.35246		-1.64111	6.2e-08
53.4347	7.26324		70.6464	3.35298		-1.64007	2.16e-07
53.4885	7.26316		70.7067	3.35319		-1.63309	1.9e-07
53.5793	7.26249		70.7656	3.35279		-1.62262	1.1e-08
53.5902	7.26044		70.8719	3.35252		-1.64791	1.9e-07
53.6044	7.25977		70.9114	3.35257		-1.62268	-6.7e-08
53.6854	7.26001		70.9451	3.35292		-1.62391	1.9e-07
53.7158	7.26133		70.9875	3.35347		-1.63689	2.16e-07
53.7816	7.26086		71.0421	3.35288		-1.62648	8.7e-08
53.8376	7.25906		71.1311	3.35253		-1.61405	-1.18e-07
53.8648	7.25753		71.2137	3.35245		-1.62189	1.1e-08
53.8855	7.25694		71.251	3.35275		-1.62556	1.65e-07
53.9366	7.25841		71.2862	3.35356		-1.6214	-1.43e-07
53.9785	7.25946		71.3264	3.35371		-1.6135	1.65e-07
54.072	7.25922		71.386	3.35303		-1.62109	-1.5e-08
54.0899	7.25696		71.4793	3.35263		-1.61748	1.65e-07
54.1269	7.25602		71.5612	3.35256		-1.61546	8.8e-08
54.1574	7.25785		71.5928	3.35273		-1.60817	3.6e-08
54.2041	7.25829		71.6474	3.35329		-1.61393	-1.43e-07
54.2639	7.25818		71.707	3.35305		-1.6116	1.1e-08
54.3161	7.25641		71.7752	3.35272		-1.60456	-4.1e-08
54.3509	7.25443		71.8571	3.35266		-1.6113	1.9e-07
54.377	7.25322		71.8994	3.35258		-1.62079	-6.6e-08
54.4276	7.25365		71.9368	3.35304		-1.59409	1.39e-07
54.4706	7.25438		71.977	3.35336		-1.6086	-4e-08
54.5537	7.25361		72.0301	3.35253		-1.6157	-1.18e-07
54.5793	7.25095		72.1213	3.35205		-1.59893	3.6e-08
54.6097	7.24838		72.2233	3.35206		-1.58466	6.2e-08
54.6451	7.24839		72.2541	3.35217		-1.60548	1.39e-07
54.6804	7.24884		72.2994	3.3532		-1.60701	2.16e-07
54.7315	7.24899		72.3532	3.35333		-1.58607	2.42e-07
54.8028	7.24806		72.4186	3.35304		-1.59146	1.91e-07
54.8332	7.24552		72.5083	3.35298		-1.60052	-9.2e-08
54.8762	7.24468		72.5543	3.35317		-1.5887	1.13e-07
54.8957	7.2442		72.5902	3.35352		-1.58888	-1.43e-07
54.9719	7.24401		72.6397	3.35351		-1.58986	-1.43e-07
55.0262	7.24309		72.7029	3.35283		-1.59868	-1.17e-07
55.0828	7.24112		72.802	3.35236		-1.57688	6.2e-08
55.0937	7.23864		72.8623	3.35262		-1.57688	-1.5e-08
55.1464	7.23921		72.8997	3.35254		-1.57891	-1.5e-08
55.1714	7.24108		72.9377	3.35309		-1.58815	3.7e-08
55.2302	7.24137		72.9815	3.35323		-1.57738	2.42e-07
55.3112	7.24059		73.0318	3.35284		-1.5857	-1.5e-08
55.3389	7.2382		73.1187	3.35278		-1.57885	1.91e-07
55.3721	7.23733		73.1833	3.35298		-1.57982	3.7e-08
55.3954	7.23751		73.2214	3.35308		-1.57517	3.7e-08
55.4689	7.23821		73.2702	3.3537		-1.57927	-4e-08
55.5455	7.23794		73.319	3.35315		-1.58203	3.7e-08
55.5618	7.23621		73.4095	3.35268		-1.56574	8.8e-08
55.5961	7.23478		73.4978	3.35306		-1.58246	1.39e-07
55.6298	7.23414		73.5316	3.35334		-1.57486	1.14e-07
55.6739	7.23592		73.5718	3.35421		-1.57241	-6.6e-08
55.7027	7.23604		73.6264	3.35401		-1.56948	-1.17e-07
55.8038	7.23533		73.6802	3.35326		-1.57719	2.16e-07
55.8266	7.23324		73.7714	3.35308		-1.56709	-1.5e-08
55.8565	7.2322		73.8547	3.35292		-1.56213	1.65e-07
55.8914	7.23191		73.8849	3.35322		-1.56226	6.3e-08
55.9158	7.23254		73.9215	3.35387		-1.56948	6.3e-08
56.0044	7.23276		73.9746	3.35344		-1.55607	2.16e-07
56.0545	7.23211		74.068	3.3532		-1.55227	-9.1e-08
56.0844	7.23039		74.1433	3.35328		-1.56807	2.42e-07
56.1306	7.22953		74.1807	3.35353		-1.55301	1.91e-07
56.1616	7.23036		74.2223	3.35438		-1.56121	-1.43e-07
56.2062	7.23075		74.269	3.35449		-1.5568	6.3e-08
56.2682	7.22929		74.3501	3.35409		-1.56268	-6.6e-08
56.3193	7.22686		74.4521	3.35397		-1.55044	8.8e-08
56.3405	7.22473		74.4966	3.35408		-1.55417	2.17e-07
56.3905	7.22522		74.5311	3.35466		-1.55809	-1.17e-07
56.4155	7.22549		74.5749	3.35539		-1.54346	-4e-08
56.5226	7.22561		74.6295	3.35533		-1.5388	3.7e-08
56.565	7.22432		74.6948	3.35497		-1.55368	-4e-08
56.5814	7.22186		74.7925	3.35494		-1.5486	-1.43e-07
56.621	7.22064		74.8269	3.35485		-1.53329	1.65e-07
56.6515	7.22097		74.8743	3.35523		-1.53672	2.17e-07
56.7037	7.2215		74.9224	3.35569		-1.55393	-9.1e-08
56.7679	7.21928		74.9763	3.35537		-1.53427	-1.17e-07
56.8097	7.21675		75.0582	3.35531		-1.52478	-1.42e-07
56.838	7.21549		75.1357	3.35567		-1.53329	3.7e-08
56.8723	7.21523		75.1594	3.35611		-1.53213	2.17e-07
56.9141	7.21624		75.2039	3.35676		-1.52882	1.91e-07
56.9799	7.21618		75.27	3.35685		-1.52044	1.4e-07
57.0473	7.21609		75.3289	3.35628		-1.53201	-6.5e-08
57.0626	7.21382		75.4646	3.35602		-1.52784	1.91e-07
57.0985	7.21297		75.4926	3.356		-1.51333	1.14e-07
57.1452	7.21374		75.5285	3.35644		-1.52772	1.91e-07
57.18	7.2147		75.578	3.35683		-1.52258	1.14e-07
57.2398	7.21473		75.6355	3.35646		-1.51933	1.2e-08
57.2942	7.2134		75.7173	3.35622		-1.5096	-9.1e-08
57.3247	7.21225		75.7848	3.35596		-1.51848	1.14e-07
57.3633	7.21118		75.8236	3.35613		-1.52619	-1.17e-07
57.4073	7.21112		75.8559	3.35654		-1.50623	6.3e-08
57.4562	7.21159		75.9206	3.35633		-1.51174	1.2e-08
57.5367	7.21092		76.0082	3.35605		-1.51572	1.66e-07
57.5563	7.20919		76.1029	3.35597		-1.50776	2.43e-07
57.5949	7.20751		76.1274	3.35617		-1.51205	8.9e-08
57.6281	7.20804		76.1762	3.35677		-1.50403	1.66e-07
57.6743	7.20861		76.2322	3.35752		-1.5107	-1.4e-08
57.7602	7.20819		76.2839	3.35758		-1.50446	1.4e-07
57.7901	7.20517		76.3456	3.35732		-1.5156	-1.4e-08
57.8325	7.20317		76.4476	3.35735		-1.51536	2.43e-07
57.8608	7.2022		76.4835	3.35747		-1.50176	2.43e-07
57.9054	7.20266		76.518	3.35811		-1.50629	-6.5e-08
57.9483	7.2027		76.5898	3.35831		-1.51713	1.2e-08
58.0212	7.20141		76.6559	3.35787		-1.50629	-1.42e-07
58.0506	7.1993		76.7628	3.35772		-1.50048	1.2e-08
58.0805	7.19775		76.7837	3.35795		-1.49723	-9.1e-08
58.1196	7.19779		76.8188	3.35819		-1.51713	2.43e-07
58.1598	7.19838		76.8749	3.35903		-1.49662	-1.42e-07
58.2327	7.19847		76.9201	3.35902		-1.50146	2.43e-07
58.2849	7.19636		77.0142	3.35864		-1.50403	-6.5e-08
58.3143	7.1943		77.1068	3.35866		-1.50048	-1.4e-08
58.3512	7.19327		77.1384	3.35903		-1.49558	-9.1e-08
58.386	7.19411		77.1757	3.35965		-1.49411	2.17e-07
58.4361	7.19453		77.2281	3.35993		-1.49625	1.66e-07
58.5106	7.19434		77.2899	3.35968		-1.49582	2.17e-07
58.5421	7.19327		77.4026	3.35953		-1.49178	2.17e-07
58.5731	7.19261		77.4479	3.3595		-1.4987	1.15e-07
58.622	7.19321		77.4831	3.35997		-1.49276	-1.42e-07
58.6606	7.19418		77.5269	3.36038		-1.48002	1.4e-07
58.7025	7.19418		77.5786	3.35976		-1.49839	2.43e-07
58.777	7.19274		77.6611	3.35957		-1.48774	-1.42e-07
58.8102	7.19089		77.748	3.35947		-1.4837	3.8e-08
58.8374	7.1899		77.7868	3.35966		-1.47929	-6.5e-08
58.8732	7.19006		77.8256	3.36012		-1.48431	2.43e-07
58.9189	7.19148		77.8679	3.36047		-1.48915	-3.9e-08
59.0016	7.19117		77.9153	3.36011		-1.47182	6.3e-08
59.0407	7.18906		78.0094	3.3599		-1.48425	8.9e-08
59.0701	7.18742		78.0984	3.35996		-1.49049	-3.9e-08
59.1092	7.18723		78.1236	3.36014		-1.46858	8.9e-08
59.1505	7.18829		78.1788	3.36086		-1.47648	-1.4e-08
59.2006	7.18759		78.2442	3.36112		-1.4777	1.92e-07
59.2723	7.18688		78.3016	3.36088		-1.47219	2.17e-07
59.2974	7.18506		78.3813	3.36101		-1.46509	8.9e-08
59.3267	7.18442		78.4352	3.36126		-1.46398	-9.1e-08
59.3659	7.18512		78.4776	3.36181		-1.48039	-9.1e-08
59.4115	7.1853		78.5178	3.36227		-1.46588	-1.42e-07
59.4795	7.18493		78.5724	3.36141		-1.45596	-6.5e-08
59.5274	7.18293		78.6679	3.36097		-1.47494	1.15e-07
59.5562	7.18101		78.7433	3.36091		-1.46894	1.4e-07
59.5888	7.18035		78.7756	3.36087		-1.45829	1.2e-08
59.6279	7.18074		78.8237	3.36179		-1.45633	1.92e-07
59.6774	7.18035		78.851	3.36215		-1.46631	1.15e-07
59.7535	7.17942		78.9292	3.36197		-1.43251	-6.5e-08
59.7862	7.17736		79.0183	3.36199		-1.46558	1.2e-08
59.8112	7.1763		79.0721	3.36238		-1.45143	-6.5e-08
59.8677	7.17647		79.1152	3.36294		-1.45529	1.2e-08
59.9112	7.17649		79.1612	3.36325		-1.44806	1.15e-07
59.9754	7.17608		79.2164	3.36284		-1.45327	-3.9e-08
60.0222	7.17547		79.2998	3.36267		-1.45572	6.4e-08
60.0401	7.17364		79.3766	3.36265		-1.4455	1.15e-07
60.0787	7.17389		79.4204	3.36293		-1.43233	-9e-08
60.1184	7.17583		79.4527	3.36359		-1.45272	1.2e-08
60.157	7.17656		79.503	3.36376		-1.44598	3.8e-08
60.2369	7.1764		79.5597	3.36327		-1.43631	-9e-08
60.2853	7.17413		79.6509	3.36318		-1.44102	8.9e-08
60.3071	7.17321		79.722	3.36323		-1.44788	1.92e-07
60.3446	7.17336		79.7557	3.36314		-1.44629	-3.9e-08
60.3761	7.17381		79.7945	3.36332		-1.43153	-9e-08
60.4735	7.17359		79.8649	3.36283		-1.44292	-1.3e-08
60.5099	7.17234		79.9237	3.36276		-1.45015	2.43e-07
60.5208	7.17083		80.0286	3.36296		-1.42823	-1.3e-08
60.5844	7.17134		80.0659	3.36317		-1.43264	-9e-08
60.6105	7.17274		80.0982	3.36419		-1.44176	1.2e-08
60.6703	7.173		80.1564	3.36433		-1.43129	2.18e-07
60.7388	7.17275		80.2196	3.36373		-1.43013	-1.3e-08
60.7627	7.17119		80.3072	3.36367		-1.43239	-6.5e-08
60.8057	7.17004		80.3869	3.36383		-1.43766	1.2e-08
60.8329	7.16995		80.4199	3.36369		-1.42523	1.15e-07
60.8845	7.17064		80.4573	3.36461		-1.42125	2.43e-07
60.9395	7.17077		80.5075	3.36423		-1.43239	1.67e-07
60.9993	7.16992		80.593	3.36387		-1.42535	1.2e-08
61.0232	7.16778		80.6856	3.36386		-1.41617	-1.41e-07
61.0738	7.16665		80.7028	3.36387		-1.42682	3.8e-08
61.1031	7.16745		80.7624	3.3644		-1.41739	-1.16e-07
61.1575	7.16709		80.8012	3.36458		-1.42554	9e-08
61.2222	7.16575		80.8666	3.36428		-1.41396	-1.41e-07
61.2657	7.16363		80.9498	3.36415		-1.42804	-1.3e-08
61.2842	7.16191		81.0217	3.36437		-1.40998	-9e-08
61.3315	7.16204		81.0568	3.3648		-1.40631	-9e-08
61.3647	7.16298		81.0927	3.36559		-1.42094	2.44e-07
61.4604	7.16333		81.1581	3.36556		-1.41586	1.67e-07
61.512	7.16314		81.222	3.36507		-1.3967	3.8e-08
61.5283	7.16101		81.3254	3.3649		-1.41041	3.8e-08
61.562	7.15991		81.3836	3.365		-1.4041	-6.4e-08
61.5898	7.16034		81.4152	3.36548		-1.41396	1.67e-07
61.648	7.1611		81.4604	3.36568		-1.3907	-1.3e-08
61.7067	7.16066		81.5171	3.36548		-1.40876	-1.15e-07
61.7534	7.1588		81.6133	3.36532		-1.40563	-1.16e-07
61.7823	7.15779		81.6736	3.36539		-1.40257	2.44e-07
61.8132	7.15835		81.7031	3.36559		-1.39584	1.41e-07
61.8638	7.15901		81.7383	3.36593		-1.39523	1.3e-08
61.9486	7.15929		81.7979	3.36594		-1.39719	-1.3e-08
61.9867	7.15845		81.8525	3.3656		-1.39168	3.8e-08
62.0161	7.15674		81.9917	3.36546		-1.39161	-6.4e-08
62.0503	7.15618		82.0506	3.36548		-1.39768	-9e-08
62.0949	7.15615		82.0679	3.36604		-1.37814	3.8e-08
62.1335	7.158		82.1117	3.36669		-1.39058	1.3e-08
62.1993	7.15761		82.1698	3.36662		-1.39523	-1.15e-07
62.2472	7.15694		82.256	3.36638		-1.38629	-1.3e-08
62.2781	7.15623		82.3371	3.36658		-1.38029	1.92e-07
62.3146	7.15612		82.3651	3.3669		-1.38531	6.4e-08
62.3537	7.15568		82.4018	3.36749		-1.39658	1.67e-07
62.4059	7.15695		82.4549	3.36755		-1.3782	1.3e-08
62.4842	7.156		82.5418	3.3672		-1.36718	1.3e-08
62.506	7.15408		82.6409	3.36706		-1.38947	1.93e-07
62.5397	7.15248		82.6696	3.36728		-1.37092	-1.41e-07
62.575	7.15294		82.7105	3.36781		-1.36853	-1.41e-07
62.6174	7.15399		82.7608	3.36849		-1.37178	2.18e-07
62.687	7.15392		82.8032	3.36844		-1.37851	-1.15e-07
62.7447	7.15112		82.8663	3.36817		-1.36235	1.3e-08
62.7692	7.14947		82.9504	3.36824		-1.36161	6.4e-08
62.8045	7.14914		83.0071	3.36842		-1.37563	3.9e-08
62.8398	7.1499		83.0516	3.36865		-1.37166	-3.8e-08
62.8931	7.14969		83.104	3.36904		-1.35194	-1.41e-07
62.9611	7.14898		83.1658	3.36873		-1.36976	2.44e-07
62.9926	7.14719		83.2879	3.36872		-1.36908	2.44e-07
63.0051	7.14572		83.3309	3.36897		-1.35861	2.18e-07
63.0742	7.14593		83.3503	3.3693		-1.35378	-1.3e-08
63.1036	7.14679		83.4099	3.36998		-1.36155	-1.15e-07
63.1775	7.14647		83.4659	3.36977		-1.36535	3.9e-08
63.2259	7.14402		83.4947	3.36918		-1.35604	1.16e-07
63.2569	7.14243		83.6555	3.36932		-1.36278	-6.4e-08
63.2906	7.1409		83.6706	3.36948		-1.352	6.4e-08
63.3254	7.14104		83.7	3.36989		-1.35212	2.44e-07
63.3722	7.14151		83.7546	3.37034		-1.3471	2.44e-07
63.4548	7.14083		83.8006	3.37007		-1.35035	1.42e-07
63.4978	7.14034		83.8975	3.37017		-1.35194	1.93e-07
63.5087	7.13932		83.9592	3.37016		-1.34276	2.44e-07
63.5777	7.13988		84.0016	3.37062		-1.34447	3.9e-08
63.6082	7.14054		84.0447	3.37137		-1.35702	9e-08
63.6478	7.14064		84.1158	3.37139		-1.34318	-3.8e-08
63.7055	7.13977		84.1833	3.37104		-1.34135	6.5e-08
63.7609	7.13738		84.2759	3.37112		-1.34018	1.3e-08
63.7734	7.13758		84.3082	3.37148		-1.35163	-1.2e-08
63.8164	7.13786		84.3499	3.37194		-1.33602	2.18e-07
63.8501	7.13967		84.3894	3.37246		-1.33302	-1.15e-07
63.942	7.13962		84.4597	3.37216		-1.34668	2.19e-07
63.9964	7.13804		84.5674	3.37181		-1.33082	1.16e-07
64.0094	7.13611		84.6019	3.37186		-1.3307	1.93e-07
64.0589	7.13612		84.6464	3.37213		-1.33963	1.93e-07
64.0981	7.13715		84.6938	3.37282		-1.32598	-1.2e-08
64.1655	7.13686		84.752	3.37296		-1.32764	6.5e-08
64.2101	7.13576		84.8087	3.37279		-1.32751	1.16e-07
64.2307	7.13492		84.8791	3.37299		-1.33155	1.16e-07
64.2759	7.13381		84.9538	3.37351		-1.32659	1.93e-07
64.3063	7.13567		84.9961	3.37406		-1.316	6.5e-08
64.3514	7.1355		85.0363	3.37492		-1.33216	-1.4e-07
64.4335	7.13437		85.0852	3.37429		-1.32782	2.19e-07
64.4722	7.13338		85.1685	3.37376		-1.31282	1.16e-07
64.5032	7.1313		85.274	3.37379		-1.3258	1.68e-07
64.5271	7.1314		85.302	3.37396		-1.32837	6.5e-08
64.5727	7.13257		85.3372	3.37489		-1.3152	1.42e-07
64.5994	7.13248		85.4104	3.37509		-1.31374	2.44e-07
64.6886	7.13297		85.4693	3.37481		-1.32047	2.19e-07
64.7266	7.13043		85.5584	3.37478		-1.32035	-6.3e-08
64.7446	7.12938		85.6086	3.37503		-1.30124	-6.3e-08
64.8158	7.1302		85.6438	3.3754		-1.30914	-8.9e-08
64.843	7.13		85.689	3.37566		-1.32053	9.1e-08
64.9289	7.12961		85.7472	3.37544		-1.30835	-6.3e-08
64.9506	7.12909		85.8348	3.37542		-1.30651	9.1e-08
64.9947	7.1272		85.9116	3.37552		-1.31324	3.9e-08
65.0159	7.12583		85.9483	3.37583		-1.31692	1.93e-07
65.0512	7.12715		85.9906	3.37708		-1.30155	-1.4e-07
65.1187	7.12853		86.038	3.37774		-1.30039	-6.3e-08
65.1964	7.12876		86.0926	3.37774		-1.31428	-1.15e-07
65.2421	7.12687		86.1694	3.37781		-1.30161	2.19e-07
65.2502	7.12509		86.2491	3.378		-1.29861	-6.3e-08
65.3041	7.12543		86.298	3.37831		-1.29978	-1.4e-07
65.3182	7.1254		86.3461	3.37875		-1.30596	-1.15e-07
65.4346	7.12522		86.4021	3.3784		-1.29482	3.9e-08
65.4552	7.12351		86.4768	3.37831		-1.29678	1.93e-07
65.4688	7.1223		86.5794	3.37855		-1.30657	2.19e-07
65.5428	7.12249		86.5945	3.3787		-1.2898	3.9e-08
65.5727	7.12414		86.6211	3.37933		-1.2822	9.1e-08
65.5988	7.12476		86.6994	3.38035		-1.29922	-8.9e-08
65.707	7.1246		86.7439	3.37995		-1.28826	-1.4e-07
65.713	7.12285		86.82	3.37976		-1.28832	3.9e-08
65.7336	7.12149		86.9198	3.38021		-1.28477	6.5e-08
65.7994	7.1212		86.9521	3.38086		-1.29696	-3.7e-08
65.8081	7.12238		86.9852	3.38189		-1.29365	2.19e-07
65.931	7.12279		87.0361	3.38216		-1.27143	1.68e-07
65.9522	7.12296		87.113	3.38224		-1.28973	6.5e-08
65.9713	7.12126		87.2185	3.38244		-1.29034	9.1e-08
66.0278	7.12059		87.2515	3.38287		-1.27792	9.1e-08
66.043	7.12099		87.2824	3.3835		-1.28441	2.19e-07
66.1132	7.12083		87.3435	3.38402		-1.27749	-6.3e-08
66.1746	7.12017		87.4023	3.38395		-1.28086	2.19e-07
66.2127	7.11789		87.4835	3.38414		-1.27308	-1.14e-07
66.2399	7.11708		87.5567	3.38445		-1.28153	9.1e-08
66.2692	7.11557		87.5934	3.38504		-1.28006	-1.14e-07
66.3046	7.1178		87.6321	3.38581		-1.2702	-1.4e-07
66.3551	7.11802		87.686	3.3857		-1.27467	4e-08
66.4465	7.11778		87.7477	3.38585		-1.27669	1.42e-07
66.4786	7.1156		87.8533	3.38611		-1.27559	1.94e-07
66.5036	7.1143		87.9129	3.38643		-1.26879	1.68e-07
66.5378	7.11502		87.9466	3.3869		-1.26684	1.4e-08
66.5808	7.11544		87.9955	3.38771		-1.27357	-3.7e-08
66.6471	7.11612		88.0572	3.38803		-1.26396	1.17e-07
66.6879	7.11389		88.1297	3.3881		-1.26763	-8.9e-08
66.7292	7.11313		88.2202	3.38847		-1.27241	-1.2e-08
66.7591	7.11339		88.2389	3.38913		-1.26457	9.1e-08
66.8021	7.11391		88.2748	3.39		-1.26034	-8.9e-08
66.8788	7.11454		88.3301	3.39056		-1.26438	2.19e-07
66.9386	7.11366		88.3911	3.39042		-1.26469	-8.9e-08
66.9571	7.11184		88.5254	3.39059		-1.25796	-6.3e-08
66.9935	7.11127		88.5756	3.39098		-1.24786	1.68e-07
67.0348	7.11195		88.6008	3.39131		-1.27057	-6.3e-08
67.062	7.11263		88.6367	3.39201		-1.25465	4e-08
67.1398	7.11383		88.6963	3.39214		-1.24816	9.1e-08
67.1974	7.11167		88.7703	3.39227		-1.25649	-6.3e-08
67.224	7.11126		88.8428	3.39269		-1.25826	1.42e-07
67.2648	7.11096		88.8966	3.39323		-1.25667	1.68e-07
67.3034	7.11149		88.934	3.39402		-1.2429	1.42e-07
67.3534	7.11244		88.9799	3.39456		-1.25049	2.45e-07
67.4269	7.11123		89.0496	3.39459		-1.25386	1.4e-08
67.4486	7.10951		89.1795	3.39489		-1.24724	9.1e-08
67.4796	7.10783		89.214	3.39535		-1.25269	-6.3e-08
67.509	7.10816		89.2456	3.39618		-1.24632	6.5e-08
67.5601	7.10916		89.2987	3.39713		-1.24148	-8.8e-08
67.5927	7.10992		89.3483	3.39748		-1.24786	2.19e-07
67.6955	7.10855		89.41	3.39752		-1.24314	-6.3e-08
67.7096	7.10694		89.4876	3.39765		-1.24816	2.45e-07
67.7488	7.10567		89.5379	3.39789		-1.23151	-6.3e-08
67.7857	7.10554		89.5838	3.39831		-1.23996	-1.1e-08
67.8298	7.10631		89.6319	3.39885		-1.25208	1.94e-07
67.9026	7.10543		89.6894	3.39879		-1.23812	4e-08
67.9309	7.10443		89.7892	3.39902		-1.2331	1.43e-07
67.9706	7.10346		89.8595	3.39963		-1.24669	1.4e-08
68.0043	7.10466		89.8976	3.4002		-1.2364	-8.8e-08
68.0576	7.1061		89.9091	3.40125		-1.23414	9.1e-08
68.0897	7.10627		89.9874	3.40183		-1.23138	4e-08
68.1881	7.10442		90.0692	3.40168		-1.23586	-1.1e-08
68.2028	7.10261		90.1647	3.40187		-1.22428	6.6e-08
68.2414	7.10194		90.2035	3.4023		-1.21283	2.45e-07
68.2702	7.10216		90.243	3.4028		-1.22024	-1.1e-08
68.3159	7.10282		90.2889	3.40356		-1.22808	1.43e-07
68.4023	7.10353		90.3493	3.40356		-1.21308	-8.8e-08
68.429	7.10226		90.4397	3.40369		-1.21663	-1.1e-08
68.4795	7.10125		90.5015	3.40411		-1.2334	6.6e-08
68.5089	7.10145		90.5396	3.40453		-1.2159	1.4e-08
68.5627	7.10209		90.5833	3.40572		-1.21577	4e-08
68.6035	7.10214		90.6322	3.40613		-1.22208	4e-08
68.6731	7.10127		90.6975	3.40603		-1.2263	1.68e-07
68.6998	7.09957		90.7916	3.40646		-1.21326	-1.14e-07
68.7313	7.09909		90.8304	3.40697		-1.21406	-1.1e-08
68.7612	7.10004		90.8763	3.40772		-1.2203	1.4e-08
68.8042	7.1018		90.9273	3.4086		-1.2151	1.43e-07
68.8895	7.10238		90.979	3.40862		-1.20481	4e-08
68.9347	7.10159		91.053	3.40862		-1.22502	1.94e-07
68.9618	7.09972		91.1434	3.4089		-1.21828	-1.4e-07
68.9782	7.09984		91.1837	3.40941		-1.19979	9.1e-08
69.0472	7.10071		91.2253	3.41023		-1.21277	9.2e-08
69.0771	7.10082		91.2835	3.41074		-1.2203	-1.1e-08
69.1505	7.10004		91.3488	3.41056		-1.20628	1.43e-07
69.1831	7.09827		91.4278	3.4111		-1.20451	2.46e-07
69.1962	7.09724		91.491	3.41148		-1.20965	1.94e-07
69.2663	7.09709		91.5262	3.41224		-1.21706	-1.14e-07
69.2919	7.09743		91.5685	3.41303		-1.19648	6.6e-08
69.4077	7.0971		91.6202	3.41263		-1.20855	1.5e-08
69.4262	7.09572		91.6899	3.41248		-1.20775	-1.39e-07
69.4523	7.09338		91.7926	3.41265		-1.20175	-1.39e-07
69.4849	7.09258		91.8392	3.41317		-1.2061	1.43e-07
69.523	7.09305		91.8759	3.4145		-1.20071	2.2e-07
69.5632	7.09406		91.9297	3.41535		-1.2001	1.17e-07
69.6372	7.09378		91.9879	3.41557		-1.20359	1.17e-07
69.6731	7.09216		92.0776	3.41594		-1.19532	1.69e-07
69.722	7.09137		92.148	3.41643		-1.20555	-1.1e-08
69.7432	7.091		92.1782	3.41723		-1.19177	2.2e-07
69.7976	7.09123		92.2327	3.41786		-1.19098	-8.8e-08
69.8607	7.0907		92.2909	3.41749		-1.1979	-1.14e-07
69.9058	7.08947		92.3785	3.41737		-1.19685	6.6e-08
69.9373	7.08749		92.4553	3.41777		-1.18932	1.5e-08
69.971	7.08657		92.4884	3.41819		-1.19471	-1.39e-07
70.0134	7.08726		92.5271	3.41943		-1.19355	-3.7e-08
70.0635	7.08898		92.5752	3.42008		-1.19208	-6.2e-08
70.1418	7.08932		92.6262	3.42036		-1.1802	-8.8e-08
70.1874	7.08808		92.6952	3.42068		-1.19134	6.6e-08
70.2059	7.08683		92.7806	3.42108		-1.18491	-8.8e-08
70.2467	7.08748		92.828	3.42161		-1.17573	1.43e-07
70.2766	7.08843		92.8596	3.42233		-1.17616	-3.6e-08
70.3614	7.08864		92.9221	3.4226		-1.18504	-3.6e-08
70.4093	7.08852		93.0025	3.42254		-1.17916	1.69e-07
70.4305	7.08757		93.0958	3.42274		-1.15706	4e-08
70.4631	7.08704		93.1382	3.42349		-1.1881	-6.2e-08
70.5039	7.08965		93.1684	3.42437		-1.18026	2.46e-07
70.5463	7.09011		93.2186	3.42466		-1.16538	6.6e-08
70.6192	7.08967		93.2682	3.42449		-1.16569	1.43e-07
70.6589	7.08738		93.3299	3.42441		-1.17444	1.43e-07
70.6909	7.08611		93.4369	3.42461		-1.17579	-6.2e-08
70.7214	7.08538		93.48	3.42496		-1.15883	-3.6e-08
70.7616	7.08568		93.5066	3.42584		-1.16771	-1.1e-08
70.8133	7.08572		93.5583	3.42611		-1.17848	1.95e-07
70.8938	7.08577		93.6179	3.42619		-1.15626	1.5e-08
70.9258	7.08409		93.7478	3.42649		-1.1701	-8.8e-08
70.9623	7.08351		93.7751	3.42681		-1.1671	2.46e-07
70.996	7.084		93.7931	3.4275		-1.15932	1.69e-07
71.0444	7.08491		93.8671	3.42831		-1.16208	-1.1e-08
71.1096	7.08435		93.918	3.42828		-1.16159	6.6e-08
71.1477	7.08321		94.0035	3.42856		-1.16508	6.6e-08
71.1776	7.08189		94.0932	3.42887		-1.14996	1.43e-07
71.2042	7.08225		94.1234	3.42934		-1.15448	1.95e-07
71.2428	7.08355		94.165	3.43036		-1.17157	-1.13e-07
71.2896	7.08378		94.2167	3.43092		-1.15932	-1.39e-07
71.3793	7.08381		94.2878	3.43087		-1.14512	-1.1e-08
71.4179	7.08168		94.3869	3.43108		-1.15387	6.6e-08
71.4489	7.08082		94.4408	3.43137		-1.15828	-1.13e-07
71.4799	7.08129		94.4602	3.43179		-1.15186	-3.6e-08
71.5272	7.08201		94.5341	3.43258		-1.14732	2.46e-07
71.5963	7.08214		94.5593	3.43272		-1.1513	1.43e-07
71.6398	7.08096		94.6526	3.43273		-1.15381	2.2e-07
71.6735	7.07989		94.7309	3.43301		-1.13777	-1.39e-07
71.7034	7.08103		94.7574	3.43349		-1.14867	-6.2e-08
71.7556	7.0829		94.8027	3.43429		-1.1551	1.69e-07
71.7958	7.08392		94.8465	3.43499		-1.14212	-8.8e-08
71.8953	7.08361		94.9183	3.43499		-1.13697	1.5e-08
71.904	7.08325		95.0626	3.43505		-1.15393	-8.7e-08
71.9372	7.08211		95.1086	3.43536		-1.14414	-1.13e-07
71.9769	7.08357		95.1251	3.43558		-1.13054	6.6e-08
72.0133	7.08449		95.1825	3.43646		-1.14108	1.69e-07
72.0585	7.08513		95.2278	3.43665		-1.1461	-1.1e-08
72.1243	7.08534		95.3082	3.43648		-1.13532	1.18e-07
72.158	7.08388		95.3771	3.43661		-1.14144	-1.13e-07
72.2031	7.08374		95.418	3.43676		-1.1385	1.5e-08
72.239	7.08413		95.4518	3.4372		-1.13973	-6.2e-08
72.2912	7.0848		95.5179	3.43744		-1.12614	-3.6e-08
72.3755	7.08425		95.5782	3.43729		-1.13483	6.7e-08
72.3983	7.08281		95.711	3.43743		-1.14383	-1.39e-07
72.4255	7.08145		95.7383	3.43773		-1.11971	4.1e-08
72.457	7.08173		95.7792	3.43824		-1.13612	-8.7e-08
72.5016	7.0831		95.8302	3.43907		-1.13697	-1.13e-07
72.5658	7.08378		95.8798	3.43948		-1.12877	-8.7e-08
72.6272	7.08361		95.9365	3.43946		-1.12558	1.18e-07
72.6473	7.08174		96.0205	3.43957		-1.12558	6.7e-08
72.6963	7.08072		96.083	3.43967		-1.1374	6.7e-08
72.7191	7.08121		96.1182	3.44009		-1.12185	-8.7e-08
72.7789	7.08164		96.167	3.44043		-1.11756	-1e-08
72.8529	7.08094		96.2295	3.44023		-1.12944	-1.39e-07
72.8773	7.07974		96.3415	3.44016		-1.12228	1.44e-07
72.9214	7.07849		96.3745	3.4404		-1.12026	-1e-08
72.9502	7.07897		96.4183	3.44074		-1.1071	-3.6e-08
73.0062	7.08022		96.4528	3.4415		-1.1284	4.1e-08
73.0736	7.08034		96.5074	3.44207		-1.11266	1.18e-07
73.1296	7.0789		96.5698	3.44181		-1.11383	1.69e-07
73.1514	7.07657		96.6876	3.44176		-1.11554	1.95e-07
73.172	7.07585		96.7285	3.44205		-1.11891	2.46e-07
73.228	7.07624		96.768	3.44239		-1.10563	-1.13e-07
73.2444	7.077		96.8197	3.44314		-1.12038	1.5e-08
73.358	7.07722		96.8649	3.44297		-1.11891	-3.6e-08
73.3662	7.07702		96.954	3.44283		-1.11438	-1.13e-07
73.4336	7.0762		97.0366	3.44313		-1.09761	2.21e-07
73.457	7.07587		97.0639	3.44354		-1.11487	2.47e-07
73.4983	7.07661		97.1127	3.44422		-1.11934	2.21e-07
73.5467	7.0767		97.1615	3.44432		-1.09895	-8.7e-08
73.6206	7.07585		97.2276	3.444		-1.10502	-1.38e-07
73.6429	7.07377		97.3338	3.44407		-1.11695	-1e-08
73.6766	7.07276		97.3805	3.44428		-1.10097	-1.39e-07
73.7076	7.07251		97.4121	3.4446		-1.09264	-8.7e-08
73.7533	7.07413		97.4574	3.44505		-1.10697	1.18e-07
73.8398	7.07413		97.5076	3.445		-1.1153	4.1e-08
73.8816	7.07252		97.583	3.44484		-1.08316	2.46e-07
73.9126	7.07106		97.685	3.44501		-1.09761	-6.1e-08
73.948	7.06972		97.7158	3.44504		-1.10367	2.47e-07
73.9839	7.07044		97.7582	3.44571		-1.09748	-3.6e-08
74.0388	7.07063		97.8164	3.4461		-1.08928	2.47e-07
74.1084	7.06982		97.8803	3.44606		-1.09534	6.7e-08
74.1317	7.068		97.9679	3.44645		-1.09313	1.95e-07
74.1546	7.06715		98.0368	3.44678		-1.08922	1.44e-07
74.21	7.06695		98.0734	3.44727		-1.08377	6.7e-08
74.2448	7.06786		98.1108	3.4478		-1.09687	-6.1e-08
74.3319	7.06697		98.1639	3.44739		-1.07526	2.47e-07
74.3753	7.06488		98.2163	3.44706		-1.0834	1.44e-07
74.3982	7.06301		98.3434	3.44716		-1.10036	-6.1e-08
74.4335	7.06202		98.3757	3.44722		-1.09767	-8.7e-08
74.4624	7.06213		98.4088	3.44805		-1.07783	2.47e-07
74.5173	7.06297		98.4598	3.44846		-1.08995	1.95e-07
74.5928	7.06297		98.5172	3.44846		-1.08768	6.7e-08
74.6282	7.06145		98.6055	3.44853		-1.08836	1.6e-08
74.6538	7.06103		98.6737	3.4488		-1.06295	4.1e-08
74.6951	7.06066		98.7096	3.44904		-1.06981	-1.38e-07
74.7337	7.06128		98.7527	3.44954		-1.09852	4.1e-08
74.7924	7.06079		98.8145	3.44917		-1.0706	-1.38e-07
74.8511	7.06004		98.8863	3.44904		-1.06736	6.7e-08
74.8778	7.05784		98.9796	3.44898		-1.07808	-3.5e-08
74.9115	7.05708		99.0242	3.44904		-1.08291	2.21e-07
74.9528	7.0579		99.0608	3.4497		-1.07226	-8.7e-08
74.9936	7.05914		99.1139	3.45011		-1.06901	9.3e-08
75.0626	7.05933		99.1412	3.45		-1.0804	1.6e-08
75.1257	7.05772		99.2345	3.44972		-1.07226	2.47e-07
75.1524	7.05627		99.3178	3.4498		-1.06883	9.3e-08
75.1719	7.0559		99.3602	3.4499		-1.07122	1.6e-08
75.2203	7.05614		99.4011	3.45013		-1.06809	6.7e-08
75.2546	7.05662		99.4543	3.44997		-1.0616	-1e-08
75.3557	7.05551		99.5211	3.44995		-1.06479	2.47e-07
75.3715	7.05337		99.6173	3.44996		-1.06987	-8.7e-08
75.4117	7.05372		99.6704	3.45019		-1.05468	4.1e-08
75.4498	7.05513		99.6998	3.45063		-1.0624	9.3e-08
75.496	7.05542		99.7472	3.45121		-1.06834	-1.38e-07
75.5716	7.05494		99.8025	3.4509		-1.0583	1.6e-08
75.6113	7.05337		99.865	3.45064		-1.06307	1.96e-07
75.6401	7.05169		99.9763	3.45054		-1.05218	-1.12e-07
75.6678	7.05132		100.035	3.45066		-1.06277	4.2e-08
75.7097	7.0514		100.045	3.45132		-1.05505	-1.38e-07
75.7472	7.05199		100.099	3.45146		-1.05156	9.3e-08
75.8315	7.05117		100.188	3.45117		-1.0605	1.6e-08
75.8701	7.04985		100.274	3.45118		-1.05291	2.21e-07
75.906	7.04831		100.312	3.45121		-1.05389	4.2e-08
75.9364	7.04988		100.344	3.45158		-1.06246	6.7e-08
75.9881	7.05062		100.393	3.45194		-1.05224	-1.38e-07
76.0593	7.04999		100.454	3.45162		-1.05248	4.2e-08
76.0963	7.04977		100.518	3.45139		-1.04758	4.2e-08
76.1262	7.04841		100.611	3.45138		-1.0515	-6.1e-08
76.1594	7.04865		100.664	3.45154		-1.06026	1.6e-08
76.1855	7.05053		100.699	3.45217		-1.04281	2.21e-07
76.2464	7.05097		100.744	3.45252		-1.04618	2.21e-07
76.3328	7.05165		100.804	3.45213		-1.04948	-8.7e-08
76.36	7.05044		100.895	3.45209		-1.03736	-1e-08
76.3953	7.04911		100.973	3.45211		-1.04893	1.19e-07
76.4214	7.0495		101.002	3.45238		-1.04238	-3.5e-08
76.4677	7.05014		101.061	3.4528		-1.04385	2.21e-07
76.521	7.05035		101.105	3.45272		-1.0395	-1.38e-07
76.5791	7.04973		101.163	3.45243		-1.03662	1.7e-07
76.6215	7.04817		101.249	3.45244		-1.04624	9.3e-08
76.6379	7.04758		101.313	3.45265		-1.01991	-8.7e-08
76.6852	7.04898		101.343	3.45279		-1.03173	1.45e-07
76.7624	7.05001		101.397	3.45335		-1.03473	-9e-09
76.8331	7.04969		101.457	3.45298		-1.03068	6.8e-08
76.845	7.04818		101.574	3.45279		-1.01807	-9e-09
76.8896	7.0469		101.639	3.45274		-1.02058	9.3e-08
76.9288	7.04583		101.664	3.453		-1.03013	1.45e-07
76.9587	7.0478		101.704	3.45377		-1.0196	-3.5e-08
77.019	7.04846		101.754	3.45387		-1.0103	1.45e-07
77.0696	7.0482		101.822	3.45381		-1.02187	-8.6e-08
77.1131	7.04721		101.906	3.45393		-1.02578	1.7e-07
77.1435	7.04623		101.962	3.45416		-1.01483	-1.38e-07
77.1881	7.04579		101.996	3.4546		-1.01489	1.6e-08
77.2191	7.04654		102.043	3.45479		-1.0264	1.6e-08
77.336	7.04568		102.105	3.45444		-1.02824	-1.38e-07
77.3398	7.04393		102.218	3.45423		-1.01422	-8.6e-08
77.3513	7.04268		102.269	3.45426		-1.03234	-9e-09
77.4219	7.04217		102.299	3.4544		-1.01972	1.6e-08
77.4339	7.0436		102.339	3.45525		-1.02077	1.45e-07
77.5443	7.04474		102.398	3.45551		-1.02089	1.7e-07
77.5834	7.04409		102.451	3.4554		-1.0196	1.7e-07
77.5965	7.0426		102.528	3.45531		-1.02089	1.45e-07
77.6579	7.04198		102.602	3.4556		-1.01268	1.7e-07
77.6764	7.04241		102.644	3.45588		-1.01844	-3.5e-08
77.7297	7.04349		102.688	3.45638		-1.01868	1.19e-07
77.7944	7.04347		102.746	3.45616		-1.01244	1.19e-07
77.8227	7.04291		102.833	3.45595		-1.00913	-3.5e-08
77.8684	7.04211		102.917	3.45611		-1.01642	-1.12e-07
77.8868	7.04189		102.952	3.45648		-1.01078	4.2e-08
77.9467	7.04398		102.989	3.45722		-1.00791	-6.1e-08
77.9744	7.04429		103.038	3.45769		-1.01281	-1.38e-07
78.0864	7.04312		103.106	3.45719		-1.0122	-3.5e-08
78.0994	7.0414		103.216	3.45681		-1.00191	-3.5e-08
78.1315	7.04088		103.265	3.45704		-1.00424	1.19e-07
78.1631	7.04049		103.299	3.45718		-1.01544	1.7e-07
78.2049	7.04121		103.344	3.45771		-1.00124	1.6e-08
78.243	7.04119		103.399	3.4577		-0.98562	1.19e-07
78.3545	7.04065		103.484	3.45771		-1.01164	1.71e-07
78.3637	7.03968		103.557	3.45775		-1.00332	-6.1e-08
78.4083	7.03918		103.597	3.45797		-0.99738	1.45e-07
78.4545	7.03955		103.639	3.45884		-1.0016	4.2e-08
78.4871	7.04033		103.689	3.45934		-1.00087	1.19e-07
78.5535	7.03938		103.748	3.45912		-1.00142	1.19e-07
78.5937	7.03724		103.854	3.45893		-0.98868	1.19e-07
78.6209	7.03629		103.914	3.45925		-1.00362	2.48e-07
78.6584	7.03602		103.946	3.45951		-0.99162	1.7e-07
78.697	7.03658		103.993	3.46026		-0.99426	-1.12e-07
78.7574	7.03728		104.045	3.46028		-0.99928	-3.5e-08
78.8335	7.03508		104.117	3.45999		-1.00203	6.8e-08
78.8585	7.03291		104.209	3.46012		-0.98807	1.19e-07
78.8857	7.03266		104.249	3.46019		-0.98476	2.22e-07
78.9319	7.03232		104.287	3.46082		-0.99309	1.71e-07
78.976	7.03318		104.345	3.46146		-0.99119	-6e-08
79.0477	7.03246		104.404	3.46151		-0.98127	-1.12e-07
79.076	7.03042		104.462	3.46133		-0.98262	9.4e-08
79.1108	7.03153		104.555	3.46154		-0.98966	1.19e-07
79.1472	7.03128		104.598	3.46185		-0.98777	-1.37e-07
79.1967	7.03332		104.637	3.46241		-0.9814	2.22e-07
79.25	7.03452		104.671	3.46225		-0.98342	9.4e-08
79.3185	7.03384		104.751	3.46194		-0.98574	1.19e-07
79.3419	7.03159		104.873	3.46202		-0.97754	1.71e-07
79.374	7.03241		104.899	3.46235		-0.97491	-9e-09
79.4071	7.03193		104.945	3.4633		-0.9773	-6e-08
79.4392	7.0334		104.996	3.46389		-0.98017	-9e-09
79.5164	7.0349		105.053	3.46391		-0.97926	6.8e-08
79.5616	7.03404		105.143	3.46379		-0.96634	4.2e-08
79.5936	7.03285		105.199	3.46395		-0.98709	1.71e-07
79.6263	7.03251		105.235	3.46428		-0.97466	1.96e-07
79.6736	7.03312		105.28	3.46485		-0.96897	-8.6e-08
79.7165	7.033		105.332	3.46482		-0.97632	2.22e-07
79.7965	7.03244		105.396	3.46471		-0.97203	-3.5e-08
79.8237	7.03128		105.498	3.46486		-0.9686	-1.37e-07
79.8498	7.03013		105.548	3.4653		-0.96952	2.22e-07
79.9003	7.0325		105.584	3.46614		-0.9645	2.22e-07
79.9313	7.03362		105.618	3.46684		-0.96799	9.4e-08
80.0009	7.03414		105.689	3.46708		-0.96223	1.96e-07
80.0634	7.03347		105.757	3.46711		-0.96927	4.3e-08
80.0863	7.03149		105.846	3.46721		-0.9634	2.22e-07
80.1309	7.03211		105.882	3.46756		-0.94889	6.8e-08
80.1406	7.03271		105.924	3.46821		-0.97068	1.71e-07
80.238	7.03262		105.982	3.46851		-0.96413	2.48e-07
80.2657	7.03218		106.055	3.46843		-0.95538	9.4e-08
80.3315	7.02999		106.16	3.46858		-0.95556	-8.6e-08
80.3391	7.03019		106.206	3.46879		-0.95917	-8.6e-08
80.3756	7.0312		106.218	3.46948		-0.95782	-9e-09
80.4636	7.03157		106.267	3.47019		-0.95378	-3.4e-08
80.474	7.03137		106.331	3.47012		-0.95415	-1.11e-07
80.5952	7.03019		106.38	3.47005		-0.95813	-1.11e-07
80.5996	7.02903		106.508	3.47019		-0.95494	-3.4e-08
80.6045	7.02859		106.548	3.47051		-0.95226	-8.6e-08
80.6773	7.02936		106.583	3.47126		-0.95641	2.22e-07
80.7263	7.03017		106.618	3.4716		-0.9593	-6e-08
80.7333	7.03066		106.685	3.47161		-0.94564	-9e-09
80.8546	7.02995		106.817	3.47171		-0.95924	9.4e-08
80.8617	7.02955		106.855	3.47196		-0.95115	-9e-09
80.8758	7.03107		106.874	3.47238		-0.94533	2.22e-07
80.9394	7.03231		106.922	3.473		-0.94809	9.4e-08
80.9628	7.03264		107.003	3.47295		-0.95005	1.45e-07
81.0536	7.03273		107.051	3.47284		-0.94938	1.97e-07
81.0618	7.03138		107.163	3.47293		-0.9457	1.71e-07
81.1058	7.03126		107.19	3.47326		-0.93732	9.4e-08
81.1352	7.03272		107.224	3.47399		-0.95617	-1.11e-07
81.189	7.03375		107.285	3.47445		-0.93768	-6e-08
81.2977	7.03412		107.341	3.47439		-0.94166	-8.6e-08
81.3059	7.03339		107.44	3.47448		-0.93921	1.7e-08
81.3499	7.03246		107.512	3.47466		-0.94099	-6e-08
81.3788	7.03293		107.544	3.47494		-0.93915	-9e-09
81.4038	7.0343		107.576	3.4756		-0.93511	-6e-08
81.5027	7.03531		107.638	3.47616		-0.94276	-1.37e-07
81.5272	7.03475		107.701	3.47618		-0.93591	4.3e-08
81.5756	7.03434		107.793	3.47647		-0.92862	-1.37e-07
81.6006	7.03388		107.844	3.47696		-0.94111	1.2e-07
81.6191	7.03602		107.874	3.47757		-0.93548	-9e-09
81.7186	7.03648		107.926	3.47816		-0.92384	-1.37e-07
81.7708	7.03593		107.993	3.47797		-0.93732	1.7e-08
81.7904	7.03562		108.115	3.47807		-0.92911	-1.11e-07
81.8366	7.03291		108.171	3.47815		-0.93474	1.45e-07
81.8659	7.03236		108.2	3.47837		-0.92341	2.48e-07
81.9127	7.03425		108.225	3.47893		-0.93168	-8e-09
81.9617	7.03345		108.279	3.47933		-0.92862	1.97e-07
82.0269	7.03314		108.345	3.47949		-0.92354	1.2e-07
82.0617	7.03346		108.433	3.47986		-0.93334	-8e-09
82.0965	7.03154		108.49	3.48038		-0.9274	2.22e-07
82.1362	7.03133		108.522	3.48104		-0.91625	9.4e-08
82.1792	7.0321		108.569	3.48173		-0.92807	2.48e-07
82.2699	7.0324		108.637	3.48171		-0.92672	1.2e-07
82.2884	7.03197		108.752	3.48179		-0.91938	9.4e-08
82.3211	7.03018		108.806	3.48201		-0.91619	-8.5e-08
82.351	7.03057		108.838	3.48253		-0.92152	2.48e-07
82.3966	7.03181		108.881	3.4833		-0.92666	-3.4e-08
82.4418	7.03309		108.925	3.48367		-0.91362	6.9e-08
82.531	7.03236		108.993	3.48371		-0.91442	1.71e-07
82.5516	7.03053		109.083	3.48386		-0.91282	1.97e-07
82.5842	7.03012		109.144	3.48419		-0.92586	1.71e-07
82.619	7.02987		109.182	3.48433		-0.91227	4.3e-08
82.662	7.03111		109.227	3.48493		-0.90609	1.46e-07
82.7365	7.03121		109.269	3.48498		-0.91638	1.7e-08
82.7822	7.03011		109.366	3.48503		-0.91136	-1.37e-07
82.8083	7.02984		109.455	3.48553		-0.90811	1.46e-07
82.8534	7.02976		109.487	3.48614		-0.90682	6.9e-08
82.8904	7.03144		109.525	3.487		-0.91136	4.3e-08
82.9366	7.03243		109.572	3.48752		-0.90927	1.46e-07
83.022	7.03124		109.632	3.4873		-0.89978	9.4e-08
83.0481	7.0302		109.738	3.48731		-0.91527	-1.37e-07
83.0807	7.02978		109.793	3.4876		-0.9026	2.48e-07
83.1122	7.02963		109.828	3.48823		-0.89403	-6e-08
83.1487	7.03052		109.873	3.48916		-0.90933	1.71e-07
83.2117	7.03082		109.922	3.48912		-0.8988	9.4e-08
83.2764	7.03066		109.993	3.48909		-0.90707	2.48e-07
83.3047	7.02968		110.085	3.48949		-0.89586	4.3e-08
83.3466	7.02935		110.125	3.4899		-0.90046	1.97e-07
83.3895	7.03066		110.167	3.49057		-0.89978	-1.11e-07
83.4336	7.03098		110.207	3.49128		-0.89158	-1.37e-07
83.4841	7.02964		110.281	3.49114		-0.89292	1.2e-07
83.5418	7.02843		110.375	3.49136		-0.90291	1.46e-07
83.5728	7.02756		110.436	3.49186		-0.87946	-3.4e-08
83.6032	7.02747		110.472	3.49234		-0.89066	2.49e-07
83.6195	7.02953		110.515	3.49326		-0.8914	9.5e-08
83.6995	7.02982		110.562	3.49346		-0.89036	9.5e-08
83.7652	7.02945		110.627	3.49331		-0.8868	9.5e-08
83.7892	7.028		110.734	3.49352		-0.88846	-8e-09
83.8272	7.02698		110.785	3.49401		-0.89213	1.8e-08
83.861	7.02905		110.823	3.49463		-0.88576	1.2e-07
83.9028	7.02981		110.884	3.4953		-0.88441	-3.4e-08
83.9648	7.02934		110.946	3.49536		-0.8854	-5.9e-08
84.0181	7.02861		110.998	3.49546		-0.88588	-3.4e-08
84.0398	7.02746		111.083	3.49585		-0.88711	-3.4e-08
84.085	7.02793		111.119	3.49641		-0.87896	-8e-09
84.1257	7.02917		111.163	3.49709		-0.88209	2.23e-07
84.1856	7.02902		111.203	3.49696		-0.88056	-1.11e-07
84.2524	7.02893		111.266	3.49684		-0.88172	-1.36e-07
84.2785	7.02777		111.368	3.49693		-0.88852	-1.11e-07
84.3144	7.02667		111.447	3.49734		-0.87223	1.8e-08
84.3492	7.02888		111.477	3.49796		-0.87333	6.9e-08
84.3851	7.03015		111.53	3.4989		-0.87248	9.5e-08
84.4466	7.03069		111.587	3.49921		-0.87248	6.9e-08
84.5102	7.03074		111.665	3.49933		-0.86923	6.9e-08
84.5314	7.02988		111.74	3.49972		-0.86035	1.8e-08
84.5906	7.03065		111.768	3.50031		-0.88484	2.23e-07
84.6119	7.03111		111.813	3.50101		-0.86482	-5.9e-08
84.6804	7.03134		111.867	3.501		-0.85723	-8.5e-08
84.7554	7.0312		111.933	3.50098		-0.87327	1.46e-07
84.7679	7.02988		112.043	3.50121		-0.87082	9.5e-08
84.781	7.02921		112.068	3.50157		-0.865	4.3e-08
84.8636	7.02872		112.116	3.50267		-0.85399	-8.5e-08
84.8745	7.03174		112.152	3.50348		-0.86684	6.9e-08
84.9816	7.03346		112.207	3.50371		-0.86531	-3.4e-08
85.0246	7.03235		112.252	3.50387		-0.85019	-8.5e-08
85.0332	7.03206		112.365	3.50424		-0.86641	-3.3e-08
85.092	7.03238		112.422	3.50469		-0.8617	-5.9e-08
85.1077	7.03334		112.455	3.50544		-0.85741	2.49e-07
85.1496	7.03399		112.514	3.50591		-0.85943	1.46e-07
85.2573	7.03383		112.58	3.50607		-0.85888	1.97e-07
85.2633	7.03289		112.681	3.50617		-0.85827	1.72e-07
85.2796	7.03204		112.713	3.5068		-0.85325	1.72e-07
85.3454	7.03377		112.751	3.50761		-0.85343	6.9e-08
85.3633	7.03454		112.796	3.5084		-0.85858	6.9e-08
85.4672	7.03448		112.858	3.50856		-0.85343	1.72e-07
85.4976	7.03391		112.931	3.5086		-0.85154	6.9e-08
85.5079	7.03252		113.047	3.50891		-0.85246	1.8e-08
85.589	7.03219		113.087	3.5093		-0.84964	4.4e-08
85.5977	7.03239		113.109	3.5101		-0.85184	-3.3e-08
85.6265	7.03319		113.161	3.51086		-0.84921	4.4e-08
85.7477	7.03372		113.217	3.51104		-0.84737	-3.3e-08
85.7564	7.0332		113.326	3.51133		-0.84578	-8.5e-08
85.7989	7.03264		113.38	3.51179		-0.84168	-1.1e-07
85.844	7.0333		113.408	3.51244		-0.84535	1.98e-07
85.8636	7.03474		113.461	3.5132		-0.84462	-1.36e-07
85.9522	7.03568		113.525	3.51334		-0.84731	-1.36e-07
85.9739	7.03493		113.593	3.51348		-0.83604	-8.5e-08
86.0261	7.03361		113.704	3.51391		-0.85135	6.9e-08
86.0424	7.03392		113.735	3.51442		-0.84486	1.8e-08
86.0811	7.03606		113.759	3.51523		-0.83372	-1.36e-07
86.1305	7.03664		113.818	3.51604		-0.84205	1.8e-08
86.1811	7.03796		113.874	3.51623		-0.84376	2.23e-07
86.2926	7.03604		113.958	3.51634		-0.8339	2.49e-07
86.2975	7.03493		114.042	3.51661		-0.83978	1.8e-08
86.3067	7.03537		114.068	3.51685		-0.82098	1.72e-07
86.4035	7.03592		114.11	3.51753		-0.84198	1.47e-07
86.4279	7.03724		114.165	3.51822		-0.83096	2.23e-07
86.5024	7.03666		114.242	3.51843		-0.84192	-3.3e-08
86.5166	7.03522		114.328	3.519		-0.82992	2.23e-07
86.547	7.03573		114.374	3.51966		-0.82466	-5.9e-08
86.5862	7.03722		114.409	3.52057		-0.83458	2.23e-07
86.6406	7.03794		114.454	3.52144		-0.83513	4.4e-08
86.7303	7.03868		114.506	3.52175		-0.82306	4.4e-08
86.7422	7.03688		114.59	3.52177		-0.83152	1.72e-07
86.7814	7.03598		114.698	3.52208		-0.82784	-3.3e-08
86.8151	7.03635		114.73	3.52242		-0.83347	-1.1e-07
86.8532	7.03639		114.761	3.52323		-0.8257	1.8e-08
86.894	7.03706		114.81	3.52371		-0.82729	-1.36e-07
86.9532	7.03614		114.877	3.52382		-0.83464	-1.1e-07
87.0005	7.0343		114.967	3.52423		-0.82111	4.4e-08
87.0321	7.03382		115.013	3.52464		-0.82306	1.47e-07
87.0745	7.03334		115.054	3.5252		-0.81896	1.72e-07
87.1174	7.03394		115.101	3.5259		-0.8276	9.5e-08
87.2001	7.03434		115.158	3.52586		-0.81149	-1.1e-07
87.2501	7.033		115.282	3.52607		-0.82092	-5.9e-08
87.2621	7.03291		115.336	3.52634		-0.81884	1.47e-07
87.3105	7.03235		115.366	3.52694		-0.82068	9.5e-08
87.3251	7.03417		115.41	3.5281		-0.81076	1.47e-07
87.4067	7.03534		115.461	3.52905		-0.8186	-8.4e-08
87.4747	7.03618		115.515	3.52913		-0.81756	9.5e-08
87.4953	7.03503		115.598	3.52927		-0.82123	7e-08
87.5318	7.03332		115.675	3.52955		-0.80598	1.47e-07
87.5617	7.03382		115.726	3.52991		-0.8156	2.24e-07
87.6041	7.03532		115.746	3.53067		-0.81198	1.8e-08
87.6633	7.03472		115.833	3.53089		-0.8017	-3.3e-08
87.7253	7.03449		115.907	3.53127		-0.81792	1.21e-07
87.7596	7.03343		115.979	3.53169		-0.80941	7e-08
87.7976	7.03386		116.014	3.53224		-0.79808	-1.1e-07
87.8232	7.03557		116.044	3.53304		-0.81468	1.8e-08
87.8971	7.03681		116.094	3.53367		-0.80984	1.8e-08
87.9646	7.03636		116.15	3.53354		-0.80311	-1.1e-07
87.9912	7.03503		116.248	3.53356		-0.78149	1.47e-07
88.0255	7.03502		116.322	3.53404		-0.81646	7e-08
88.0597	7.03462		116.359	3.53444		-0.80715	4.4e-08
88.0967	7.03586		116.4	3.53552		-0.7908	2.49e-07
88.1614	7.03675		116.451	3.53581		-0.80733	-1.1e-07
88.2212	7.03714		116.519	3.53592		-0.80115	2.49e-07
88.2451	7.03687		116.61	3.53628		-0.79992	1.21e-07
88.2783	7.0369		116.649	3.53671		-0.80482	9.5e-08
88.3256	7.03823		116.691	3.53744		-0.79539	1.98e-07
88.3615	7.03882		116.754	3.53807		-0.79913	-3.3e-08
88.4235	7.03873		116.811	3.53795		-0.79729	7e-08
88.4784	7.03686		116.894	3.53805		-0.79698	1.8e-08
88.5121	7.03527		116.971	3.53846		-0.802	1.8e-08
88.5361	7.03478		117.01	3.53889		-0.78982	1.47e-07
88.5817	7.03546		117.045	3.53961		-0.79246	-1.35e-07
88.6279	7.03676		117.093	3.54001		-0.7968	-8.4e-08
88.7133	7.03523		117.151	3.53998		-0.79331	-7e-09
88.7427	7.0337		117.256	3.54025		-0.78872	-5.9e-08
88.7742	7.03252		117.32	3.54057		-0.79135	2.49e-07
88.815	7.03391		117.353	3.54119		-0.79325	-1.1e-07
88.8482	7.03475		117.419	3.54184		-0.79398	-8.4e-08
88.9259	7.03523		117.48	3.54207		-0.78523	-5.9e-08
88.9716	7.03467		117.561	3.54231		-0.78811	1.47e-07
[truncated: 5,869 more rows]

## Sheet: Fig.1D
B1				B2				B3
Temperature oC	Storage Modulus MPa	Tan delta		Temperature oC	Storage Modulus MPa	Tan delta		Temperature oC	Storage Modulus MPa	Tan delta
-20.5468	278.159	0.27869		-20	161.248	0.22894		-60.4153	20.5407	0.90509
-20.5036	280.097	0.27688		-16.6634	161.374	0.22887		-60.4953	21.4313	0.88938
-20.4409	282.197	0.27564		-16.2818	161.715	0.22856		-60.4064	22.3606	0.88839
-20.2927	284.265	0.27453		-15.8938	162	0.22817		-60.3289	23.7506	0.85623
-20.1628	286.207	0.27331		-15.5146	162.325	0.22775		-60.1948	24.7022	0.83934
-20.0438	288.143	0.27213		-15.0615	162.545	0.2274		-60.0632	25.5868	0.82941
-19.8284	290.037	0.27101		-14.7035	162.859	0.22689		-59.916	26.5328	0.81589
-19.639	291.951	0.26995		-14.3299	163.139	0.2266		-59.7498	27.4387	0.80921
-19.4568	293.78	0.26883		-13.9118	163.336	0.22632		-59.5746	28.385	0.79692
-19.2245	295.565	0.26787		-13.5215	163.549	0.22592		-59.3087	29.218	0.78581
-19.0066	297.315	0.26677		-13.1077	163.74	0.22578		-58.9774	30.0055	0.77594
-18.7164	299.086	0.26576		-12.7728	163.919	0.22535		-58.7509	30.8297	0.76497
-18.4508	300.827	0.26481		-12.3314	164.06	0.22515		-58.3803	31.6046	0.75472
-18.1519	302.386	0.26371		-11.9458	164.169	0.22489		-58.1289	32.2781	0.74644
-17.881	303.975	0.26277		-11.5235	164.261	0.22466		-57.8696	32.9528	0.73783
-17.5703	305.522	0.26182		-11.0341	164.322	0.22454		-57.5429	33.5815	0.72978
-17.266	307.02	0.26091		-10.64	164.256	0.22423		-57.2016	34.1297	0.7226
-16.9052	308.509	0.26011		-10.1776	164.22	0.2237		-56.8761	34.6353	0.71617
-16.5926	309.849	0.25922		-9.80038	164.236	0.22372		-56.5184	35.1423	0.70951
-16.2368	311.18	0.25831		-9.35351	164.164	0.22337		-56.1786	35.62	0.70361
-15.8833	312.445	0.25753		-8.97504	164.139	0.22295		-55.821	36.0825	0.6974
-15.5142	313.678	0.25678		-8.50503	164.047	0.22292		-55.4116	36.4369	0.69177
-15.1516	314.858	0.25599		-8.11004	163.915	0.22277		-55.0978	36.8	0.68713
-14.7515	315.973	0.25521		-7.69461	163.806	0.22234		-54.6655	37.2512	0.68175
-14.3702	317.055	0.2545		-7.24146	163.626	0.22224		-54.2458	37.5641	0.67703
-13.9605	318.109	0.25377		-6.82329	163.477	0.22214		-53.8767	37.9233	0.67207
-13.6716	319.101	0.25305		-6.37382	163.195	0.22197		-53.4886	38.2589	0.66717
-13.1923	320.031	0.25238		-5.91879	162.932	0.22191		-53.0898	38.4995	0.66347
-12.8528	320.895	0.25164		-5.48957	162.686	0.22149		-52.7181	38.7398	0.65956
-12.4049	321.766	0.25106		-4.96741	162.43	0.2216		-52.2972	38.9054	0.65616
-12.0599	322.534	0.25042		-4.57256	162.147	0.22145		-51.883	39.0435	0.6533
-11.7466	323.218	0.24977		-4.13108	161.846	0.22124		-51.4705	39.1929	0.65004
-11.2984	323.858	0.24922		-3.68271	161.51	0.22131		-51.0764	39.2592	0.64772
-10.8955	324.455	0.24874		-3.21027	161.172	0.22115		-50.7285	39.3137	0.64521
-10.4932	324.985	0.24827		-2.63746	160.797	0.22123		-50.2465	39.3123	0.64361
-10.0152	325.429	0.24773		-2.20772	160.314	0.22114		-49.8443	39.3317	0.64127
-9.67876	325.849	0.24723		-1.90894	160.049	0.22093		-49.3763	39.256	0.64035
-9.27785	326.203	0.24679		-1.48417	159.608	0.22116		-48.9355	39.1834	0.63899
-8.71739	326.48	0.24642		-1.06263	159.188	0.22084		-48.5222	39.1135	0.63779
-8.41124	326.714	0.24605		-0.5878	158.585	0.22148		-48.1605	39.0064	0.63686
-7.96938	326.853	0.24568		-0.07426	158.069	0.22116		-47.7385	38.8731	0.63618
-7.54751	326.99	0.24546		0.67484	157.468	0.22122		-47.3076	38.7278	0.63568
-7.17533	326.998	0.24503		1.01518	157.144	0.22081		-46.9656	38.554	0.63517
-6.56717	326.978	0.24488		1.27515	156.823	0.2211		-46.4489	38.3306	0.6352
-6.24432	326.927	0.24476		1.76075	156.251	0.22128		-46.0568	37.9854	0.6367
-5.74066	326.757	0.24449		2.18057	155.43	0.22133		-45.5925	37.6503	0.63747
-5.32061	326.604	0.24436		2.51278	154.74	0.22105		-45.2578	37.2891	0.63902
-4.85371	326.33	0.24431		2.984	154.203	0.22098		-44.8555	36.8557	0.64037
-4.41842	326.014	0.2442		3.51115	153.398	0.2216		-44.4587	36.3764	0.64236
-4.01051	325.656	0.24411		3.92715	152.596	0.22134		-43.8122	35.807	0.64606
-3.5252	325.184	0.24411		4.5526	151.863	0.22146		-43.522	35.2258	0.64995
-3.1601	324.637	0.24405		4.89099	151.21	0.22144		-43.0146	34.6479	0.65388
-2.62898	324.053	0.24417		5.11477	150.537	0.22172		-42.8056	34.0542	0.65846
-2.25689	323.388	0.24435		5.85284	149.677	0.22181		-42.0119	33.4306	0.66316
-1.74842	322.616	0.24457		6.27405	148.793	0.22195		-41.6757	32.7411	0.66873
-1.37279	321.795	0.2448		6.52705	148.014	0.22234		-41.2392	32.0502	0.67449
-0.74652	320.859	0.24485		7.21566	147.171	0.22252		-40.7431	31.3336	0.681
-0.38364	319.895	0.24509		7.47661	146.26	0.22246		-40.318	30.6248	0.68728
0.14884	318.818	0.24537		7.95605	145.452	0.22333		-39.8876	29.8863	0.69462
0.5159	317.757	0.24592		8.55294	144.431	0.22413		-39.2242	29.1229	0.70252
0.90849	316.486	0.24598		9.15212	143.279	0.22389		-38.9415	28.3229	0.71106
1.60198	315.226	0.24637		9.48654	142.333	0.22398		-38.417	27.5622	0.71961
1.84311	313.946	0.24687		9.96018	141.365	0.2251		-37.8392	26.7963	0.72884
2.36487	312.518	0.2471		10.2939	140.291	0.22536		-37.4834	26.0424	0.73829
2.77621	311.108	0.2476		10.939	139.175	0.22599		-37.1783	25.2852	0.74775
3.19038	309.588	0.24789		11.5976	138.08	0.22647		-36.4704	24.4565	0.75748
3.80293	308.055	0.24849		11.9484	137.148	0.22686		-36.0472	23.377	0.77484
4.28908	306.359	0.24893		12.5371	136.056	0.22795		-35.7311	22.4953	0.79407
4.83926	304.599	0.24943		13.0244	135.003	0.22851		-34.9168	21.6235	0.80684
5.07965	302.805	0.24984		13.5911	133.969	0.22915		-34.5364	20.7775	0.81458
5.73845	300.961	0.25018		14.1328	132.899	0.22989		-33.9659	19.7213	0.83381
6.09938	299.03	0.25072		14.4885	131.833	0.23051		-33.6135	18.8921	0.85559
6.52442	297.003	0.25107		15.0512	130.761	0.23163		-33.0014	18.0272	0.86687
6.96622	294.993	0.25158		15.4	129.656	0.23201		-32.3806	17.1015	0.88202
7.33852	292.853	0.25199		16.0117	128.547	0.23317		-32.1426	16.1906	0.91002
7.8439	290.856	0.25254		16.607	127.453	0.23398		-31.09	15.3213	0.92224
8.46281	288.704	0.25297		17.0843	126.245	0.23476		-31.0618	14.3724	0.94816
8.77057	286.622	0.25349		17.6644	125.202	0.23591		-30.2535	13.536	0.97585
9.25247	284.593	0.25401		18.126	123.754	0.23629		-29.716	12.6996	0.98514
9.65275	282.525	0.25481		18.6652	122.877	0.2374		-29.134	11.7165	1.02493
10.205	280.359	0.25551		19.0415	121.431	0.23845		-28.9184	11.0168	1.05996
10.541	278.192	0.25629		19.7833	120.323	0.23931		-28.1676	10.2831	1.06194
11.23	275.948	0.25694		20.1786	119.323	0.24022		-27.7232	9.29108	1.11583
11.5025	273.712	0.25784		20.9416	117.918	0.24135		-27.2385	8.71216	1.15892
12.1033	271.337	0.2585		21.31	116.827	0.24261		-26.4913	8.15006	1.14185
12.6974	268.907	0.25923		22.1105	115.835	0.24384		-26.1649	7.32381	1.20455
13.0215	266.599	0.2598		22.6236	114.532	0.24452		-25.446	6.76689	1.27039
13.5664	264.283	0.2607		23.0853	113.737	0.24601		-25.0495	6.43331	1.23968
13.9058	261.879	0.26134		23.7588	112.399	0.24663		-24.681	5.76681	1.27495
14.4561	259.447	0.26229		24.3067	111.448	0.2481		-24.1759	5.13475	1.38593
14.9228	256.924	0.26304		24.7114	110.207	0.24947		-23.5675	4.88926	1.3675
15.5296	253.675	0.26292		25.3144	109.221	0.25036		-22.8823	4.46566	1.35181
15.9318	251.599	0.26405		25.8574	107.99	0.25183		-22.526	3.9294	1.44999
16.6007	248.402	0.26397		26.2919	107.107	0.25315		-21.8424	3.69163	1.47261
17.6072	246.435	0.26553		26.8889	105.843	0.25411		-21.5042	3.37507	1.44924
17.8281	244.13	0.26653		27.2371	104.611	0.25549		-20.898	2.92682	1.54962
18.4742	241.014	0.26623		27.9418	103.366	0.25719		-20.4991	2.7212	1.58251
18.8241	239.062	0.26771		28.5197	102.113	0.25904		-19.7256	2.48213	1.53971
19.4115	236.04	0.26775		29.2718	100.932	0.26047		-19.3175	2.21622	1.59522
19.9108	233.957	0.26909		29.3937	99.6877	0.26193		-18.5233	2.01809	1.64763
20.6063	230.959	0.26931		30.0792	98.5557	0.26439		-18.1287	1.8676	1.63154
21.1119	228.855	0.27004		30.255	97.2603	0.2654		-17.4575	1.73572	1.61029
21.374	225.794	0.27051		30.7375	96.3588	0.26761		-17.0502	1.54934	1.66583
21.9916	223.655	0.27182		31.2335	94.9755	0.26902		-16.3572	1.4299	1.66928
22.4347	220.526	0.2712		31.7286	93.9018	0.271		-15.8777	1.33775	1.63423
23.1808	218.35	0.27231		32.2435	92.6195	0.27394		-15.369	1.18805	1.67864
23.6236	215.213	0.27246		32.9265	91.3052	0.27637		-14.7769	1.09325	1.69751
24.1958	212.538	0.27291		33.6966	89.7715	0.2788		-13.8712	1.04793	1.62302
24.6516	209.898	0.27292		33.8894	88.5052	0.28064		-13.4452	0.93038	1.65538
25.4582	207.327	0.27344		34.6357	87.392	0.28383		-12.7982	0.85968	1.70478
25.5646	204.744	0.2737		34.7403	86.0056	0.28647		-11.7028	0.83613	1.59868
26.0722	202.087	0.27356		35.5117	84.9104	0.28976		-11.1794	0.74115	1.61788
26.4125	199.552	0.27388		35.978	83.4347	0.29314		-10.5728	0.68679	1.65572
27.2239	197.1	0.27454		36.5664	82.2705	0.29597		-9.61201	0.6744	1.55263
27.3884	194.479	0.27399		37.4716	80.8587	0.29958		-9.33783	0.60813	1.55531
28.3911	192.009	0.27463		37.2459	79.5889	0.30384		-8.8105	0.56631	1.62055
28.7778	189.492	0.2741		38.5626	78.1969	0.30887		-7.87201	0.56226	1.50874
28.8791	187.033	0.27458		38.5181	76.5321	0.31233		-7.43662	0.51076	1.49586
29.1242	184.473	0.27402		39.3367	75.3721	0.31762		-7.01141	0.47535	1.53702
29.5337	181.782	0.27355		39.8907	73.654	0.32347		-6.46923	0.46929	1.4372
30.6605	179.172	0.27317		40.1609	72.1927	0.3282		-5.76377	0.43085	1.41697
31.4329	176.619	0.27259		40.1824	70.7209	0.33448		-5.13646	0.40514	1.4469
31.926	174.247	0.27248		41.3247	68.9792	0.34146		-4.80838	0.40063	1.39221
31.9402	171.895	0.27205		41.1355	67.43	0.3479		-4.1952	0.38505	1.30572
32.5352	169.592	0.27099		42.1928	65.8913	0.35528		-3.68521	0.35389	1.348
33.5506	167.235	0.27037		42.8596	64.2655	0.36393		-3.12987	0.34419	1.31436
33.5626	165	0.26946		43.1294	62.7634	0.37116		-2.5634	0.33215	1.24689
34.6414	162.83	0.26891		43.2426	61.2938	0.37935		-2.07832	0.31094	1.27616
34.82	160.559	0.26742		44.0105	59.7553	0.38885		-1.67523	0.30549	1.23653
35.3748	158.295	0.2661		44.0082	58.1742	0.39817		-0.98224	0.29593	1.18179
36.2265	156.152	0.26528		45.0052	56.6024	0.40925		-0.39802	0.27757	1.17634
36.5954	154.022	0.26433		45.4441	54.9008	0.41958		-0.18168	0.26839	1.16902
37.1273	151.978	0.263		45.881	53.4273	0.43063		1.06333	0.26309	1.11723
37.06	149.868	0.26133		46.5766	51.7565	0.44256		1.18397	0.24979	1.09031
37.497	147.921	0.25988		46.7349	50.2787	0.45344		2.51235	0.23945	1.08471
38.1552	145.955	0.25832		47.4168	48.8316	0.46699		2.70577	0.23539	1.03899
38.5283	143.924	0.25656		47.872	47.1257	0.47642		3.72916	0.22423	1.01074
39.433	142.127	0.25537		48.6588	44.9228	0.49084		4.31738	0.21573	1.00807
39.4263	140.113	0.25384		48.8609	43.1713	0.51737		4.51202	0.21085	0.97627
40.3757	138.177	0.25153		49.1195	41.5792	0.53429		5.51988	0.20331	0.94825
40.8621	136.262	0.25005		50.0316	39.8138	0.55149		5.67646	0.19681	0.93789
41.0792	134.552	0.24905		50.2725	37.8227	0.56839		6.85512	0.19303	0.91542
41.4624	132.671	0.24685		50.9141	35.9631	0.59669		6.98397	0.18805	0.87706
41.8453	130.896	0.2451		51.2821	34.1273	0.61668		8.07509	0.18117	0.87713
42.6401	129.13	0.2434		51.7389	32.1588	0.64813		8.19035	0.17712	0.86142
42.9238	127.494	0.24197		52.0659	30.648	0.6758		8.7341	0.17353	0.83513
44.1983	125.823	0.24019		52.6319	28.9464	0.69186		8.83888	0.17037	0.80747
44.042	124.249	0.23831		52.968	26.8677	0.73319		9.55977	0.16496	0.79584
45.0891	122.574	0.23703		53.6189	25.4904	0.77179		9.82854	0.16043	0.7893
44.7371	120.97	0.23483		53.705	24.3249	0.78638		10.5351	0.15708	0.77636
46.7496	119.5	0.23395		54.5573	22.4384	0.80586		10.8656	0.15397	0.76362
46.8654	117.72	0.23142		55.0066	20.1741	0.88558		11.5435	0.1515	0.73959
47.475	116.149	0.23082		55.6438	18.9568	0.93327		11.7327	0.14917	0.7168
47.7458	114.625	0.22874		55.8691	18.012	0.92262		12.1612	0.14483	0.70593
47.97	113.216	0.22789		56.4356	16.2445	0.96103		12.5641	0.14196	0.6986
48.8216	111.756	0.22598		57.2053	14.7772	1.0485		12.7785	0.13881	0.68874
48.9907	110.384	0.22532		57.5841	14.0386	1.06016		13.5722	0.13708	0.66592
49.5528	108.963	0.22369		58.2125	12.9458	1.0699		13.52	0.13474	0.65255
49.9762	107.516	0.22321		58.6794	11.6275	1.13999		14.8208	0.13229	0.63175
50.2055	106.143	0.22294		59.2132	10.8148	1.18785		14.9445	0.12912	0.62054
51.223	104.718	0.22127		59.7343	10.0461	1.19272		16.2104	0.12596	0.6145
51.2711	103.379	0.22034		60.188	9.12255	1.23975		16.1216	0.12357	0.604
52.3176	102.061	0.22087		60.7161	8.40763	1.2892		17.2129	0.12099	0.59055
52.2946	100.666	0.22082		60.966	7.84818	1.30853		16.8781	0.11852	0.57659
53.6123	99.3161	0.22069		61.8045	7.33367	1.30977		18.1929	0.11714	0.55955
54.108	97.9957	0.2206		62.0728	6.57439	1.37426		17.893	0.11478	0.53921
54.3681	96.6232	0.22069		62.6304	6.09911	1.39667		19.3555	0.11304	0.51533
54.8802	95.3095	0.22068		63.2225	5.63537	1.39587		19.527	0.10953	0.52009
55.1728	93.9203	0.221		63.6071	5.03783	1.45158		20.4057	0.10813	0.49821
55.4844	92.6412	0.22254		64.3683	4.64005	1.47533		20.7552	0.10583	0.4901
56.2848	91.2357	0.22311		64.7638	4.40443	1.44333		21.3242	0.10439	0.47612
56.9537	89.8007	0.22377		65.3639	3.91465	1.48538		22.2361	0.1029	0.46806
57.019	88.5648	0.22581		65.6732	3.62564	1.53431		22.4883	0.10087	0.45712
57.7337	87.2466	0.22709		66.4389	3.50474	1.4677		23.1368	0.09985	0.44181
58.05	85.8314	0.22801		67.0768	3.13189	1.48656		23.3973	0.09813	0.42738
58.9254	84.4761	0.23095		67.5384	2.89664	1.53802		23.5944	0.09699	0.41576
58.7987	83.1576	0.23269		68.1686	2.83563	1.4641		23.8809	0.09593	0.40662
59.9087	81.8024	0.23459		68.4372	2.57364	1.46105		24.444	0.09422	0.40148
59.7193	80.3734	0.23717		69.3912	2.38299	1.501		24.4624	0.09334	0.38277
60.4638	78.9249	0.24003		69.7662	2.30999	1.43448		25.687	0.0913	0.39768
60.5099	77.5012	0.24251		70.3129	2.10123	1.4206		25.7901	0.09064	0.37302
61.1101	75.9257	0.24617		70.8106	1.94931	1.44672		26.3472	0.08962	0.36855
61.2809	74.3398	0.25		71.4958	1.90397	1.37241		26.8629	0.08807	0.3661
61.856	72.7526	0.25444		71.9998	1.75153	1.35019		27.0362	0.08754	0.35759
62.9196	71.1033	0.25882		72.2923	1.64073	1.37011		27.4284	0.08573	0.34975
63.0282	69.4781	0.26399		72.9019	1.61401	1.2973		28.2376	0.08582	0.3379
63.9374	67.8521	0.26983		73.4149	1.49801	1.26711		28.2198	0.08495	0.32839
63.8718	66.2836	0.27567		74.1896	1.40565	1.27527		29.2568	0.08396	0.32509
64.6066	64.5629	0.28156		74.5065	1.37816	1.21193		29.4082	0.0827	0.31925
64.719	62.9723	0.288		75.3799	1.2882	1.17584		30.4626	0.08252	0.31045
65.0125	61.2796	0.29548		75.7697	1.22328	1.18094		30.5566	0.08183	0.29826
66.2233	59.5264	0.30298		76.6723	1.19651	1.12147		30.8944	0.0808	0.29754
66.1125	57.7837	0.31063		77.1206	1.13448	1.09056		31.4985	0.07981	0.28021
67.6601	55.8923	0.3218		77.7368	1.08314	1.08659		31.7813	0.07883	0.28115
67.5026	53.8621	0.34507		78.2407	1.06361	1.03803		32.2298	0.07851	0.2779
68.2918	52.0312	0.36108		78.7177	1.01614	1.00172		32.6217	0.07788	0.26461
68.646	50.3047	0.37541		79.3031	0.96917	0.99465		32.7656	0.07671	0.26385
69.1259	48.7716	0.38753		79.5604	0.95468	0.95452		33.6407	0.07638	0.25528
70.5559	47.1509	0.38748		80.3847	0.91146	0.92065		33.8821	0.07527	0.25231
70.15	44.0743	0.39314		80.7791	0.87524	0.91527		34.7611	0.07479	0.24479
71.8344	41.6105	0.4407		81.0532	0.85659	0.88089		35.0904	0.07352	0.24882
72.1644	40.5119	0.4495		81.5322	0.82754	0.83737		35.6164	0.0736	0.23316
73.1352	38.1108	0.44541		81.4203	0.78905	0.82844		36.0376	0.07317	0.22571
73.138	35.1607	0.49673		81.9255	0.76753	0.80064		36.2759	0.07269	0.22304
73.9776	33.7837	0.52443		81.4919	0.73753	0.75657		37.1857	0.07171	0.22076
73.8666	31.8943	0.52231		82.636	0.70068	0.74327		37.3548	0.07165	0.20793
74.8084	29.2633	0.57191		82.7397	0.68298	0.70829		38.062	0.07064	0.2025
75.7244	27.7388	0.60408		83.2877	0.65662	0.66705		38.3343	0.07061	0.19747
76.0077	26.0023	0.61279		83.6365	0.62729	0.65361		38.6814	0.06961	0.1947
75.773	23.8517	0.6621		84.2636	0.60967	0.62517		39.5949	0.06919	0.19224
76.9033	22.2514	0.69158		84.7229	0.59346	0.6022		39.6522	0.06868	0.18085
77.2434	20.5271	0.72103		85.3207	0.57406	0.57433		40.5328	0.0685	0.17873
77.5813	18.8039	0.7717		85.9565	0.55572	0.55997		40.6941	0.06739	0.17728
77.8181	17.3759	0.79477		86.5961	0.54412	0.53796		41.5673	0.06717	0.16294
78.608	15.6959	0.84709		87.3614	0.53086	0.52209		42.3513	0.06639	0.16024
78.226	14.4867	0.89611		88.556	0.51879	0.49986		42.9273	0.06669	0.15839
79.8306	13.2705	0.9108		90.2234	0.50861	0.49172		43.2695	0.06548	0.15637
80.0925	11.8143	0.97255		90.7576	0.49937	0.4813		43.7676	0.06544	0.15233
80.6981	10.8391	1.02714		91.8906	0.49364	0.46886		44.1524	0.0654	0.15685
81.2434	9.96811	1.03547		92.4397	0.4852	0.46015		45.0255	0.06503	0.13837
81.6207	8.93877	1.08244		93.2454	0.4794	0.45228		45.0452	0.06488	0.14259
81.409	8.12713	1.13869		93.5813	0.47237	0.44172		46.4649	0.06434	0.13555
82.5997	7.48194	1.14671		94.3817	0.466	0.43724		46.8116	0.06389	0.13789
82.6742	6.79394	1.17216		94.5449	0.46154	0.42158		47.0468	0.06369	0.13766
83.4568	6.09199	1.22436		95.3475	0.45541	0.41853		48.1403	0.06353	0.12902
84.0288	5.59868	1.23756		95.8819	0.44951	0.40773		48.4282	0.06312	0.12503
84.2874	5.16428	1.23954		96.5359	0.44326	0.39805		48.6417	0.06294	0.12101
84.8056	4.6349	1.27469		96.7418	0.43837	0.39006		49.08	0.06279	0.11474
85.4159	4.28137	1.29728		97.5002	0.432	0.38541		49.5044	0.06217	0.11024
85.8427	4.02522	1.27559		97.7802	0.42805	0.37393		49.5044	0.06217	0.11024
86.0779	3.65105	1.28669		98.2194	0.42295	0.36481
86.2082	3.37098	1.31521		98.7801	0.41797	0.35478
87.0109	3.18642	1.28137		99.2171	0.41435	0.35104
87.5192	2.88799	1.283		99.6911	0.4094	0.34344
87.8327	2.68924	1.29475		100.106	0.4049	0.33462
88.7275	2.5546	1.2603		100.503	0.39888	0.32524
88.9375	2.35782	1.24398		100.992	0.39733	0.31787
89.5726	2.20266	1.25723		101.386	0.39261	0.31269
89.6266	2.11126	1.21218		101.721	0.39076	0.30327
90.627	1.94951	1.18958		102.328	0.38521	0.2966
91.1431	1.83136	1.18959		102.755	0.38156	0.28953
91.6177	1.75884	1.14857		103.211	0.37904	0.28181
92.0542	1.64982	1.11783		103.642	0.37595	0.27682
92.6393	1.55617	1.11871		104.042	0.37201	0.26958
93.2369	1.49333	1.08214		104.514	0.36923	0.2638
93.858	1.4099	1.05603		105.074	0.36445	0.25554
94.2161	1.34216	1.04397		105.56	0.36283	0.24836
94.8207	1.29819	1.00968		106.138	0.35998	0.24437
95.0999	1.23055	0.9842		106.555	0.3576	0.2407
95.7999	1.17763	0.96804		107.021	0.35364	0.23504
96.6201	1.13767	0.93766		107.397	0.35232	0.22821
96.971	1.08443	0.91193		107.927	0.34984	0.22232
97.5308	1.04238	0.8967		108.329	0.34876	0.21686
97.6608	1.01048	0.86758		108.695	0.34473	0.21598
98.7093	0.96919	0.8407		109.238	0.34297	0.20679
99.1767	0.93373	0.82303		109.863	0.34068	0.20602
99.9344	0.907	0.7989		110.329	0.33961	0.19264
100.422	0.87331	0.77445		110.889	0.33622	0.1962
101.23	0.84636	0.76058		111.388	0.33487	0.18715
101.355	0.82409	0.74042		111.873	0.33335	0.18387
102.082	0.80262	0.71397		112.402	0.33175	0.18076
102.668	0.77425	0.70515		112.892	0.33009	0.17413
102.954	0.75329	0.68913		113.418	0.32901	0.15346
103.414	0.73675	0.66942		113.747	0.33055	0.18275
104.061	0.71918	0.6444		114.256	0.32693	0.17792
104.682	0.69661	0.62969		114.574	0.32281	0.1616
105.111	0.67892	0.61772		115.049	0.32316	0.16291
105.739	0.66539	0.60199		115.639	0.32162	0.15212
105.832	0.64886	0.58868		115.941	0.32119	0.15292
105.735	0.63656	0.57067		116.153	0.31862	0.14945
106.996	0.61936	0.55424		116.827	0.315	0.14711
108.034	0.60304	0.54339		117.321	0.3162	0.14377
108.733	0.59195	0.53073		118	0.31707	0.14698
109.134	0.57932	0.51864		118.859	0.30945	0.15223
109.79	0.56871	0.50358		119.549	0.3099	0.14124
110.302	0.5584	0.49091		120.089	0.30859	0.13602
110.723	0.5474	0.48087		120.67	0.30738	0.12678
111.042	0.53928	0.46652		121.027	0.3056	0.12949
111.7	0.52924	0.4591		121.529	0.30612	0.12257
111.951	0.52224	0.44716		121.917	0.30803	0.1281
112.645	0.51365	0.43602		122.274	0.30687	0.11714
113.004	0.50546	0.42543		122.829	0.30153	0.11607
113.548	0.49865	0.41367		123.508	0.30243	0.11483
114.202	0.49045	0.40775		124.123	0.29583	0.10853
114.496	0.48498	0.39439		124.692	0.29542	0.10575
115.246	0.47598	0.38666		124.89	0.29812	0.09441
115.787	0.47004	0.38009		125.279	0.29689	0.09241
115.97	0.46395	0.3678		125.913	0.2963	0.08764
116.431	0.45883	0.36417		126.568	0.29597	0.09105
117.129	0.45254	0.35494		126.568	0.29597	0.09105
117.682	0.44665	0.34515
117.785	0.44212	0.33969
118.538	0.43927	0.32717
119.177	0.43015	0.32503
119.74	0.42547	0.31765
120.228	0.42051	0.31069
120.637	0.41705	0.30118
120.982	0.41348	0.29323
121.616	0.40827	0.28854
122.119	0.40551	0.28281
122.713	0.4017	0.27637
123.119	0.39699	0.26943
123.858	0.39469	0.26298
124.186	0.39065	0.26006
124.761	0.3873	0.25453
125.27	0.38522	0.24537
125.508	0.3813	0.24125
126.54	0.37976	0.23876
126.877	0.37695	0.23061
127.112	0.37443	0.22751
127.751	0.37287	0.22225
128.249	0.36832	0.21798
128.249	0.36832	0.21798

## Sheet: Fig.1E
Time min	Stress MPa	Strain %	Temperature oC
0.00134	0.000163365	1.19926	96.6978
0.03467	0.000163308	1.1573	96.8661
0.068	0.000163347	1.11597	96.6593
0.10133	0.000163347	1.07502	96.8568
0.13467	0.000163297	1.03362	96.9876
0.168	0.000163291	0.99371	96.8834
0.20133	0.000163347	0.95467	96.9756
0.23466	0.000163321	0.9155	97.0357
0.268	0.000163282	0.8775	97.0413
0.30133	0.000163317	0.84053	97.1003
0.33467	0.000163288	0.80297	97.0456
0.368	0.000163227	0.76574	97.0833
0.40133	0.000163262	0.7282	97.0975
0.43466	0.000163239	0.69177	97.1629
0.468	0.000163298	0.65552	97.176
0.50134	0.000163218	0.61986	97.2716
0.53467	0.000163281	0.58379	97.2251
0.568	0.000163279	0.54928	97.1578
0.60133	0.000163276	0.51573	97.3058
0.63467	0.000163222	0.48082	97.2792
0.668	0.000163285	0.44606	97.2268
0.70133	0.000163303	0.4121	97.3536
0.73466	0.000163256	0.3776	97.4703
0.768	0.000163296	0.34517	97.3971
0.80133	0.000163303	0.31257	97.4717
0.83467	0.000163269	0.28109	97.4189
0.868	0.000163288	0.24993	97.4873
0.90133	0.000163282	0.21992	97.5783
1.04217	0.14393	98.5136	96.9551
1.07466	0.14146	97.9234	97.0833
1.108	0.13986	97.7935	96.9546
1.14133	0.13874	97.7169	96.8881
1.17467	0.13789	97.664	96.8681
1.208	0.13725	97.6258	96.7353
1.24133	0.13672	97.6075	96.6098
1.27466	0.13628	97.5915	96.5233
1.308	0.1359	97.5776	96.3787
1.34133	0.13558	97.5643	96.098
1.37467	0.13532	97.5532	95.9033
1.408	0.13509	97.5469	95.7069
1.44133	0.13489	97.5425	95.5042
1.47467	0.13471	97.5399	95.3134
1.508	0.13454	97.5358	95.1083
1.54133	0.13439	97.5321	94.8985
1.57466	0.13425	97.5301	94.6899
1.608	0.13411	97.5278	94.4588
1.64133	0.134	97.5257	94.2425
1.67467	0.13388	97.5235	94.0462
1.708	0.13379	97.5212	93.8399
1.74133	0.13369	97.5221	93.5639
1.77466	0.13359	97.5207	93.313
1.808	0.1335	97.5178	93.1023
1.84141	0.13343	97.5169	92.8444
1.87483	0.13335	97.5165	92.6069
1.90817	0.13328	97.517	92.3246
1.9415	0.13321	97.5139	92.0585
1.97484	0.13314	97.5135	91.7807
2.00817	0.13309	97.5122	91.5386
2.0415	0.13303	97.512	91.3735
2.07483	0.13298	97.512	91.0445
2.10817	0.13292	97.5124	90.7473
2.1415	0.13287	97.5109	90.5333
2.17484	0.13282	97.5126	90.2226
2.20817	0.13277	97.5102	89.9556
2.2415	0.13272	97.5098	89.6563
2.27484	0.13267	97.5113	89.3746
2.30817	0.13262	97.5116	89.1366
2.3415	0.13257	97.5113	88.8357
2.37483	0.13252	97.5115	88.53
2.40817	0.13247	97.5104	88.2124
2.4415	0.13242	97.5102	87.9265
2.47484	0.13238	97.5103	87.6542
2.50817	0.13233	97.51	87.3981
2.5415	0.13229	97.5101	87.0616
2.57483	0.13224	97.5107	86.7615
2.60817	0.13219	97.5095	86.5236
2.6415	0.13215	97.5094	86.1723
2.67484	0.13211	97.5106	85.911
2.70817	0.13206	97.509	85.6276
2.7415	0.13202	97.51	85.3184
2.77484	0.13198	97.5094	84.9988
2.80817	0.13193	97.5111	84.727
2.8415	0.13188	97.5103	84.3911
2.87483	0.13184	97.5092	84.096
2.90817	0.1318	97.509	83.8457
2.9415	0.13175	97.5107	83.5493
2.97484	0.13171	97.5099	83.2161
3.00817	0.13166	97.51	82.9098
3.0415	0.13162	97.5098	82.6076
3.07483	0.13157	97.5103	82.2782
3.10817	0.13153	97.5095	81.9536
3.1415	0.13149	97.5089	81.6568
3.17484	0.13144	97.5093	81.3546
3.20817	0.1314	97.5104	81.0043
3.2415	0.13136	97.5101	80.7276
3.27484	0.13131	97.5088	80.4445
3.30817	0.13127	97.5103	80.1018
3.3415	0.13122	97.5102	79.8247
3.37483	0.13118	97.5094	79.5058
3.40817	0.13113	97.5094	79.2452
3.4415	0.13109	97.511	78.9134
3.47484	0.13104	97.5114	78.5348
3.50817	0.13099	97.5103	78.2177
3.5415	0.13094	97.5105	77.9199
3.57483	0.1309	97.5093	77.6161
3.60817	0.13086	97.5098	77.3106
3.6415	0.13081	97.5095	77.0145
3.67484	0.13077	97.5089	76.6693
3.70817	0.13073	97.5104	76.357
3.7415	0.13069	97.5088	76.0523
3.77484	0.13064	97.5098	75.7282
3.80817	0.1306	97.5108	75.3641
3.8415	0.13055	97.5098	75.0742
3.87483	0.1305	97.5098	74.749
3.90817	0.13046	97.5095	74.4866
3.9415	0.13042	97.5115	74.1374
3.97484	0.13036	97.5108	73.7492
4.00817	0.13031	97.512	73.4592
4.0415	0.13026	97.511	73.1713
4.07483	0.13021	97.5121	72.8537
4.10817	0.13016	97.5116	72.5481
4.1415	0.1301	97.5127	72.2703
4.17496	0.13005	97.5121	71.8921
4.20833	0.12999	97.5121	71.5915
4.24166	0.12994	97.5118	71.2721
4.275	0.12988	97.5139	70.9271
4.30834	0.12982	97.5124	70.6352
4.34167	0.12976	97.5138	70.3226
4.375	0.1297	97.5128	69.9562
4.40833	0.12964	97.5138	69.6148
4.44166	0.12958	97.5127	69.3092
4.475	0.12952	97.5121	68.9926
4.50834	0.12947	97.5114	68.639
4.54167	0.12941	97.5148	68.3513
4.575	0.12935	97.5128	68.0395
4.60834	0.12929	97.5129	67.7156
4.64166	0.12923	97.513	67.44
4.675	0.12918	97.5141	67.127
4.70833	0.12911	97.5143	66.7687
4.74166	0.12904	97.5143	66.4872
4.775	0.12898	97.5138	66.182
4.80834	0.12892	97.5131	65.8358
4.84167	0.12886	97.5133	65.5203
4.875	0.1288	97.5137	65.1461
4.90833	0.12874	97.5127	64.8246
4.94166	0.12868	97.5137	64.5336
4.975	0.12862	97.514	64.2047
5.00834	0.12856	97.5123	63.8363
5.04167	0.12851	97.5129	63.5004
5.075	0.12845	97.5124	63.168
5.10834	0.12839	97.513	62.8214
5.14166	0.12833	97.5155	62.5772
5.175	0.12826	97.514	62.222
5.20833	0.1282	97.5145	61.9155
5.24166	0.12813	97.5146	61.5952
5.275	0.12807	97.5132	61.2427
5.30834	0.12801	97.5126	60.9771
5.34167	0.12795	97.5156	60.6836
5.375	0.12788	97.5158	60.3906
5.40833	0.1278	97.5151	60.0266
5.44166	0.12774	97.5137	59.705
5.475	0.12768	97.5157	59.3854
5.50834	0.12761	97.5161	59.0795
5.54167	0.12753	97.519	58.7557
5.575	0.12744	97.5159	58.4662
5.60834	0.12738	97.5138	58.1654
5.64166	0.12732	97.5149	57.7867
5.675	0.12724	97.519	57.4567
5.70833	0.12716	97.5173	57.1022
5.74166	0.12708	97.5166	56.7755
5.775	0.127	97.5183	56.4827
5.80834	0.12693	97.5156	56.1469
5.84167	0.12685	97.5168	55.7341
5.875	0.12678	97.5159	55.4736
5.90833	0.12671	97.5145	55.1366
5.94166	0.12663	97.5185	54.8224
5.975	0.12656	97.5167	54.4755
6.00834	0.12648	97.5159	54.183
6.04167	0.12641	97.5172	53.9494
6.075	0.12633	97.5186	53.5309
6.10834	0.12625	97.5153	53.1853
6.14166	0.12619	97.5147	52.9285
6.175	0.12611	97.5178	52.6186
6.20833	0.12603	97.5169	52.1757
6.24166	0.12596	97.5152	51.8876
6.275	0.12589	97.5144	51.5735
6.30834	0.12582	97.5174	51.2381
6.34167	0.12575	97.5169	50.9416
6.375	0.12567	97.5166	50.5857
6.40833	0.12559	97.5173	50.2812
6.44166	0.12552	97.5174	49.9527
6.47504	0.12544	97.5168	49.6767
6.5085	0.12536	97.5199	49.3637
6.54183	0.12527	97.52	48.9977
6.57516	0.12517	97.5201	48.6894
6.6085	0.12509	97.5174	48.3211
6.64183	0.12501	97.5164	47.9727
6.67517	0.12493	97.519	47.5808
6.7085	0.12485	97.518	47.4254
6.74183	0.12477	97.5179	47.0492
6.77516	0.12469	97.517	46.7328
6.8085	0.12461	97.5186	46.4085
6.84183	0.12453	97.5189	46.0419
6.87517	0.12445	97.5166	45.7106
6.9085	0.12437	97.5204	45.365
6.94183	0.12427	97.5211	44.9698
6.97516	0.12418	97.5188	44.7158
7.0085	0.12409	97.5195	44.3894
7.04184	0.12401	97.5174	44.1219
7.07516	0.12393	97.5188	43.7841
7.1085	0.12385	97.517	43.4215
7.14184	0.12377	97.518	43.0956
7.17516	0.12369	97.5191	42.7045
7.2085	0.1236	97.5183	42.3774
7.24184	0.12352	97.5181	42.035
7.27516	0.12343	97.5208	41.6233
7.3085	0.12334	97.5204	41.2906
7.34184	0.12325	97.5189	40.9874
7.37516	0.12317	97.5166	40.5948
7.4085	0.1231	97.5179	40.2991
7.44184	0.12301	97.5201	40.0355
7.47516	0.12292	97.5206	39.6105
7.5085	0.12283	97.5182	39.3415
7.54184	0.12276	97.5154	39.1367
7.57516	0.12268	97.5186	38.7711
7.6085	0.12259	97.521	38.449
7.64184	0.12249	97.5221	38.0929
7.67516	0.1224	97.5199	37.791
7.7085	0.12231	97.5215	37.4799
7.74184	0.12221	97.5202	37.1145
7.77516	0.12212	97.5204	36.8041
7.8085	0.12203	97.5176	36.5359
7.84184	0.12195	97.5191	36.1798
7.87516	0.12186	97.5211	35.9209
7.9085	0.12177	97.5193	35.4973
7.94184	0.12169	97.518	35.1437
7.97516	0.12161	97.5172	34.8846
8.0085	0.12153	97.5183	34.5275
8.04184	0.12145	97.5175	34.1758
8.07516	0.12137	97.5157	33.889
8.1085	0.1213	97.518	33.5888
8.14184	0.12121	97.5186	33.1825
8.17516	0.12113	97.5175	32.8404
8.2085	0.12105	97.5175	32.5546
8.24184	0.12097	97.5193	32.2653
8.27516	0.12088	97.5197	31.8896
8.3085	0.12079	97.5201	31.6293
8.34184	0.12071	97.5182	31.3059
8.37516	0.12063	97.5183	30.9577
8.4085	0.12054	97.5196	30.6304
8.44184	0.12045	97.5185	30.2084
8.47516	0.12037	97.518	29.8768
8.5085	0.12029	97.5177	29.6159
8.54184	0.12022	97.516	29.3869
8.57516	0.12015	97.5152	29.2203
8.6085	0.12008	97.5137	29.0335
8.64184	0.12002	97.5122	28.8271
8.67516	0.11997	97.5109	28.642
8.7085	0.11992	97.5094	28.5226
8.74184	0.11988	97.5094	28.3443
8.77516	0.11984	97.5095	28.2178
8.80859	0.1198	97.5093	28.0417
8.842	0.11975	97.51	27.7596
8.87533	0.11971	97.5103	27.6532
8.90867	0.11966	97.5102	27.549
8.942	0.11962	97.5102	27.3785
8.97534	0.11957	97.5096	27.3223
9.00867	0.11953	97.5096	27.1987
9.042	0.11948	97.5108	27.0766
9.07533	0.11944	97.5104	26.8721
9.10867	0.11939	97.5109	26.7775
9.142	0.11934	97.5112	26.6647
9.17534	0.11929	97.5102	26.5911
9.20867	0.11924	97.5096	26.4392
9.242	0.1192	97.5102	26.3721
9.27533	0.11915	97.5106	26.1347
9.30867	0.1191	97.5117	26.1854
9.342	0.11905	97.5112	26.0469
9.37533	0.119	97.5103	25.9447
9.40867	0.11896	97.5107	25.8415
9.442	0.11891	97.5109	25.8006
9.47534	0.11886	97.5107	25.7353
9.50867	0.11881	97.5106	25.6279
9.542	0.11876	97.5109	25.497
9.57533	0.11871	97.5104	25.4271
9.60867	0.11867	97.5104	25.377
9.642	0.11862	97.5105	25.331
9.67534	0.11857	97.5098	25.2665
9.70867	0.11853	97.5104	25.1907
9.742	0.11848	97.5107	25.1524
9.77533	0.11843	97.5103	25.0286
9.80867	0.11839	97.5112	24.9394
9.842	0.11834	97.5109	24.9132
9.87533	0.11829	97.5101	24.8697
9.90867	0.11824	97.51	24.7422
9.942	0.1182	97.5106	24.7175
9.97534	0.11815	97.5097	24.714
10.0087	0.11811	97.5098	24.6567
10.042	0.11806	97.5101	24.5924
10.0753	0.11802	97.5101	24.5164
10.1087	0.11797	97.5098	24.5108
10.142	0.11793	97.5091	24.4746
10.1753	0.11789	97.5095	24.4371
10.2087	0.11785	97.5092	24.4328
10.242	0.11781	97.509	24.3953
10.2753	0.11777	97.509	24.305
10.3087	0.11772	97.51	24.2889
10.342	0.11768	97.5098	24.2888
10.3753	0.11764	97.5091	24.1788
10.4087	0.11759	97.5094	24.1984
10.442	0.11755	97.5092	24.2023
10.4753	0.11751	97.5095	24.1552
10.5087	0.11747	97.5091	24.1136
10.542	0.11743	97.5092	24.053
10.5753	0.11739	97.509	24.0603
10.6087	0.11735	97.5081	24.0134
10.642	0.11731	97.508	24.0668
10.6753	0.11728	97.5072	24.041
10.7087	0.11725	97.5065	23.9371
10.742	0.11722	97.5065	23.9386
10.7753	0.11719	97.5072	24.0066
10.8087	0.11715	97.5073	23.9964
10.842	0.11712	97.5069	23.9983
10.8753	0.11709	97.5061	23.914
10.9087	0.11706	97.5063	23.9543
10.942	0.11703	97.5071	23.9452
10.9753	0.117	97.5083	23.9209
11.0087	0.11696	97.5078	23.9189
11.042	0.11693	97.5074	23.914
11.0753	0.11689	97.5082	23.8904
11.1087	0.11686	97.5074	23.8702
11.1421	0.11683	97.5071	23.8707
11.1755	0.11679	97.5073	23.8726
11.2088	0.11676	97.5065	23.8951
11.2422	0.11673	97.5062	23.9104
11.2755	0.11671	97.5057	23.9653
11.3088	0.11668	97.505	23.9036
11.3422	0.11666	97.5041	23.8685
11.3755	0.11664	97.5048	23.8931
11.4088	0.11662	97.5049	23.9027
11.4422	0.1166	97.5054	23.8924
11.4755	0.11657	97.5052	23.9302
11.5088	0.11655	97.5048	23.9111
11.5422	0.11653	97.5055	23.9425
11.5755	0.11651	97.5044	23.9427
11.6088	0.11649	97.5043	23.8944
11.6422	0.11647	97.5044	23.8783
11.6755	0.11645	97.5043	23.9608
11.7088	0.11643	97.5042	23.9423
11.7422	0.11641	97.5032	23.9647
11.7755	0.1164	97.5029	23.9366
11.8088	0.11639	97.5027	23.9545
11.8422	0.11637	97.5032	23.9906
11.8755	0.11636	97.5036	23.9346
11.9088	0.11634	97.5044	23.9709
11.9422	0.11632	97.5044	23.9933
11.9755	0.1163	97.5041	24.0155
12.0088	0.11628	97.5039	23.9898
12.0422	0.11627	97.5033	23.9575
12.0755	0.11625	97.5035	23.9996
12.1088	0.11624	97.5031	24.0203
12.1422	0.11622	97.503	24.0232
12.1755	0.11621	97.5035	24.0104
12.2088	0.11619	97.5033	24.0346
12.2422	0.11618	97.5034	24.0576
12.2755	0.11616	97.5036	24.0628
12.3088	0.11615	97.5033	24.0394
12.3422	0.11613	97.5033	24.0757
12.3755	0.11612	97.503	24.0974
12.4088	0.1161	97.5028	24.0682
12.4422	0.11609	97.503	24.0499
12.4755	0.11608	97.5029	24.1056
12.5088	0.11606	97.5025	24.1433
12.5422	0.11605	97.5026	24.1333
12.5755	0.11604	97.5027	24.1695
12.6088	0.11603	97.5025	24.1654
12.6422	0.11602	97.5022	24.1724
12.6755	0.11601	97.5015	24.236
12.7088	0.11601	97.5004	24.2568
12.7422	0.116	97.5006	24.2554
12.7755	0.116	97.5003	24.2446
12.8088	0.116	97.5003	24.2533
12.8422	0.116	97.4999	24.2619
12.8755	0.116	97.5	24.2765
12.9088	0.116	97.5	24.3163
12.9422	0.116	97.5006	24.3108
12.9755	0.11599	97.5009	24.3106
13.0088	0.11599	97.5004	24.3012
13.0422	0.11599	97.5004	24.3609
13.0755	0.11599	97.5008	24.3823
13.1088	0.11598	97.5005	24.3384
13.1422	0.11598	97.5001	24.3824
13.1755	0.11598	97.5006	24.3437
13.2088	0.11598	97.5006	24.3981
13.2422	0.11598	97.5004	24.4451
13.2755	0.11597	97.5006	24.3832
13.3088	0.11597	97.5006	24.4239
13.3422	0.11597	97.5002	24.4502
13.3755	0.11597	97.4993	24.4244
13.4088	0.11597	97.4996	24.4744
13.4422	0.09281	97.4417	24.5264
13.4757	0.000163272	96.6055	24.5128
13.509	0.00016329	96.0325	24.6017
13.5423	0.000163343	95.6048	24.7595
13.5757	0.000163375	95.2524	24.8926
13.609	0.000163329	94.9496	25.019
13.6423	0.000163271	94.6828	25.1182
13.6757	0.000163298	94.4434	25.2208
13.709	0.0001633	94.2252	25.3714
13.7423	0.000163292	94.0245	25.5187
13.7757	0.000163258	93.838	25.6294
13.809	0.000163235	93.6638	25.7672
13.8423	0.000163291	93.5002	25.9225
13.8757	0.000163288	93.3455	26.0638
13.909	0.000163312	93.1988	26.2494
13.9423	0.000163244	93.0586	26.4036
13.9757	0.00016327	92.9246	26.5524
14.009	0.000163242	92.7963	26.7626
14.0423	0.000163288	92.6725	26.934
14.0757	0.0001633	92.5529	27.1232
14.109	0.00016335	92.4372	27.3182
14.1423	0.000163295	92.3251	27.5457
14.1757	0.000163292	92.2162	27.7526
14.209	0.000163276	92.1101	27.9665
14.2423	0.000163293	92.0066	28.1856
14.2757	0.000163288	91.9056	28.4169
14.309	0.000163312	91.8068	28.6206
14.3423	0.000163296	91.7099	28.8556
14.3757	0.000163295	91.6148	29.0812
14.409	0.000163293	91.5216	29.3225
14.4423	0.000163301	91.4299	29.5379
14.4757	0.000163324	91.3397	29.7656
14.509	0.000163265	91.2512	30.0304
14.5423	0.000163302	91.1638	30.2684
14.5757	0.000163311	91.0778	30.5027
14.609	0.000163245	90.9927	30.758
14.6423	0.000163276	90.9086	31.0495
14.6757	0.000163254	90.8256	31.2525
14.709	0.000163259	90.7435	31.5034
14.7423	0.000163287	90.6624	31.7827
14.7757	0.000163293	90.5816	32.0189
14.809	0.000163291	90.5013	32.2725
14.8423	0.000163304	90.4217	32.5409
14.8757	0.000163254	90.3426	32.8143
14.909	0.000163305	90.2638	33.0551
14.9423	0.000163303	90.1852	33.3698
14.9757	0.000163325	90.1069	33.6178
15.009	0.000163295	90.0288	33.9014
15.0423	0.000163331	89.9506	34.1691
15.0757	0.000163318	89.8726	34.4343
15.109	0.000163314	89.7942	34.7037
15.1423	0.000163275	89.716	34.9987
15.1757	0.000163306	89.6374	35.2275
15.209	0.000163281	89.5585	35.5012
15.2423	0.000163294	89.4794	35.8541
15.2757	0.000163258	89.3998	36.0523
15.309	0.000163293	89.3195	36.3833
15.3423	0.000163278	89.2386	36.6734
15.3757	0.000163249	89.1569	36.9266
15.409	0.000163302	89.0741	37.1477
15.4423	0.000163228	88.99	37.5057
15.4757	0.000163332	88.9049	37.8098
15.509	0.000163221	88.8182	38.0337
15.5423	0.000163316	88.7302	38.3473
15.5757	0.000163315	88.6413	38.6956
15.609	0.000163279	88.5509	38.9472
15.6423	0.000163324	88.4587	39.1407
15.6757	0.000163291	88.3649	39.4579
15.709	0.000163292	88.2689	39.7592
15.7423	0.000163293	88.1709	40.0737
15.7757	0.000163254	88.07	40.3816
15.8092	0.000163283	87.9665	40.6133
15.8425	0.000163271	87.8609	40.9153
15.8758	0.000163305	87.7521	41.185
15.9092	0.000163353	87.6402	41.5005
15.9425	0.000163293	87.5253	41.7481
15.9758	0.000163311	87.4077	42.0742
16.0092	0.000163304	87.2859	42.3864
16.0425	0.000163277	87.1611	42.6899
16.0758	0.000163266	87.0334	42.8397
16.1092	0.000163308	86.9011	43.1419
16.1425	0.00016329	86.7628	43.6485
16.1758	0.000163293	86.6197	43.9006
16.2092	0.000163301	86.4721	44.0233
16.2425	0.000163289	86.3198	44.388
16.2758	0.000163251	86.1611	44.7585
16.3092	0.000163347	85.998	45.1682
16.3425	0.000163129	85.8305	45.3834
16.3758	0.00016331	85.6554	45.5469
16.4092	0.000163275	85.4732	46.0175
16.4425	0.000163306	85.282	46.4067
16.4758	0.000163275	85.0832	46.694
16.5092	0.000163283	84.8764	46.756
16.5425	0.000163323	84.6611	47.3358
16.5758	0.000163286	84.4355	47.7979
16.6092	0.000163281	84.1997	47.9032
16.6425	0.000163314	83.9536	48.1286
16.6758	0.000163289	83.695	48.4989
16.7092	0.000163309	83.4225	48.7251
16.7425	0.000163303	83.1354	48.8995
16.7758	0.000163306	82.8301	49.2087
16.8092	0.000163376	82.5048	49.4955
16.8425	0.000163309	82.1584	49.5621
16.8758	0.000163287	81.7893	50.536
16.9092	0.000163283	81.3977	50.7378
16.9425	0.000163293	80.9836	50.9932
16.9758	0.000163255	80.55	51.1232
17.0092	0.000163247	80.0906	51.8432
17.0425	0.000163168	79.6055	52.0361
17.0758	0.0001633	79.0967	52.1446
17.1092	0.000163286	78.5641	52.403
17.1425	0.000163278	78.005	53.2271
17.1758	0.000163274	77.4263	53.3612
17.2092	0.000163292	76.8351	53.5558
17.2425	0.000163254	76.2305	53.6233
17.2758	0.000163322	75.6103	54.0174
17.3092	0.00016318	74.9694	53.9597
17.3425	0.000163278	74.3049	54.7278
17.3758	0.000163301	73.615	55.5185
17.4092	0.000163306	72.9112	55.6257
17.4425	0.000163288	72.1999	55.8358
17.4758	0.000163299	71.4793	56.0396
17.5092	0.000163284	70.7491	56.3015
17.5425	0.000163241	70.0074	56.835
17.5758	0.000163271	69.2587	57.0059
17.6092	0.00016329	68.5052	57.1313
17.6425	0.000163308	67.7457	57.4626
17.6758	0.000163304	66.9788	57.7723
17.7092	0.000163287	66.207	58.2325
17.7425	0.000163303	65.4342	58.4087
17.7758	0.000163213	64.6611	58.5856
17.8092	0.000163448	63.8831	59.0097
17.8425	0.000163326	63.0987	59.4706
17.8758	0.000163251	62.3104	59.7438
17.9092	0.000163277	61.5272	60.0358
17.9425	0.000163299	60.7471	60.3306
17.9758	0.000163332	59.9701	60.7035
18.0092	0.000163332	59.1956	60.9154
18.0425	0.000163215	58.4237	61.3149
18.0758	0.000163319	57.6536	61.6047
18.1093	0.000163301	56.885	61.9297
18.1427	0.000163376	56.1208	62.2759
18.176	0.00016323	55.3598	62.7571
18.2093	0.00016344	54.6034	62.9236
18.2427	0.000163468	53.8522	63.2963
18.276	0.00016334	53.1055	63.6726
18.3093	0.000163264	52.364	63.9634
18.3427	0.000163285	51.6272	64.2151
18.376	0.000163264	50.894	64.6514
18.4093	0.000163301	50.1703	64.9728
18.4427	0.000163284	49.4572	65.2721
18.476	0.00016329	48.7524	65.7154
18.5093	0.000163296	48.0552	66.0623
18.5427	0.000163263	47.3649	66.3452
18.576	0.000163277	46.6846	66.6731
18.6093	0.000163284	46.0163	67.01
18.6427	0.000163291	45.3529	67.3148
18.676	0.000163284	44.6921	67.6923
18.7093	0.000163315	44.0318	67.998
18.7427	0.000163268	43.3796	68.6002
18.776	0.000163263	42.7438	68.9726
18.8093	0.000163264	42.1191	69.2362
18.8427	0.000163341	41.5002	69.4721
18.876	0.000163266	40.8857	69.8438
18.9093	0.000163265	40.2861	70.2897
18.9427	0.000163251	39.7061	70.4947
18.976	0.000163326	39.1403	71.1557
19.0093	0.00016326	38.58	71.2806
19.0427	0.000163272	38.031	71.6364
19.076	0.00016328	37.4795	72.2109
19.1093	0.000163282	36.9367	72.4459
19.1427	0.000163284	36.3961	72.654
19.176	0.00016331	35.8578	72.8868
19.2093	0.000163202	35.3196	73.349
19.2427	0.000163366	34.7622	73.7484
19.276	0.000163293	34.1883	74.0374
19.3085	0.000163293	33.6162	74.2515
19.341	0.00016326	33.0583	74.5391
19.3743	0.000163272	32.5142	74.8812
19.4077	0.000163273	32.0245	75.1666
19.441	0.000163272	31.5394	75.7044
19.4743	0.000163255	31.0662	75.8151
19.5077	0.000163321	30.5905	76.3365
19.541	0.000163279	30.1081	76.838
19.5743	0.00016329	29.6305	77.0792
19.6077	0.000163295	29.174	77.317
19.641	0.000163281	28.7265	77.8516
19.6743	0.0001633	28.2858	78.0102
19.7077	0.000163297	27.8477	78.4013
19.741	0.000163274	27.4093	78.8155
19.7743	0.000163241	26.97	79.2899
19.8077	0.000163309	26.5203	79.7006
19.841	0.000163268	26.0787	79.9985
19.8743	0.000163318	25.6282	80.527
19.9077	0.000163321	25.1929	80.648
19.941	0.000163263	24.7646	80.7776
19.9743	0.00016327	24.3484	81.5708
20.0077	0.000163249	23.9631	81.6354
20.041	0.000163215	23.6015	82.0381
20.0743	0.000163282	23.2449	82.4766
20.1077	0.000163339	22.8913	82.6501
20.141	0.000163263	22.5445	83.1249
20.1743	0.000163264	22.2046	83.6506
20.2077	0.000163238	21.8612	83.8824
20.241	0.000163263	21.5015	84.1651
20.2743	0.000163291	21.109	84.4023
20.3077	0.000163204	20.7464	84.7634
20.341	0.000163296	20.4034	84.8986
20.3743	0.0001633	20.0591	85.406
20.4077	0.00016328	19.7073	85.6345
20.4412	0.00016324	19.3612	85.9746
20.4745	0.000163276	19.0236	86.1257
20.5078	0.00016326	18.7145	86.4511
20.5412	0.000163256	18.4266	87.0178
20.5745	0.000163295	18.1483	86.9481
20.6078	0.00016326	17.8734	87.646
20.6412	0.000163307	17.6039	87.9556
20.6745	0.000163294	17.3436	88.1338
20.7078	0.000163322	17.0832	88.6397
20.7412	0.000163244	16.8161	88.7774
20.7745	0.000163291	16.5478	89.0838
20.8078	0.000163319	16.2794	89.3268
20.8412	0.000163256	16.0015	89.5793
20.8745	0.000163308	15.7325	90.1473
20.9078	0.00016324	15.4737	90.0931
20.9412	0.000163295	15.2188	90.6141
20.9745	0.000163252	14.9794	91.0482
21.0078	0.000163323	14.7498	90.3682
21.0412	0.000163308	14.5255	89.6725
21.0745	0.000163268	14.3027	89.9161
21.1078	0.000163314	14.0802	90.1662
21.1412	0.000163278	13.8587	90.2771
21.1745	0.000163303	13.6399	90.4105
21.2078	0.000163308	13.4238	90.7647
21.2412	0.000163385	13.2079	90.9814
21.2745	0.000163252	12.9947	91.2754
21.3078	0.000163289	12.7827	91.4521
21.3412	0.000163297	12.5729	91.5791
21.3745	0.000163309	12.3664	91.7285
21.4078	0.000163326	12.1648	91.8684
21.4412	0.000163272	11.9663	92.0027
21.4745	0.000163322	11.7698	92.5275
21.5078	0.000163315	11.5762	92.4828
21.5412	0.000163277	11.3852	92.6321
21.5745	0.000163272	11.1967	93.0061
21.6078	0.000163267	11.0105	93.2696
21.6412	0.000163311	10.8282	93.2382
21.6745	0.000163257	10.649	93.4033
21.7078	0.000163305	10.4713	93.6304
21.7412	0.000163236	10.294	93.7788
21.7745	0.000163284	10.1212	93.9745
21.8078	0.000163267	9.94956	94.1555
21.8412	0.000163338	9.77877	94.1373
21.8745	0.000163309	9.60812	94.1501
21.9078	0.000163321	9.43758	94.2935
21.9412	0.00016328	9.26994	94.1496
21.9745	0.000163338	9.10601	94.2343
22.0078	0.000163267	8.94236	94.4447
22.0412	0.000163298	8.78104	94.6102
22.0745	0.000163314	8.61952	94.2669
22.1078	0.000163259	8.46294	94.5497
22.1412	0.000163323	8.31086	94.5973
22.1745	0.000163314	8.16208	94.5166
22.2078	0.000163271	8.01705	94.7134
22.2412	0.000163326	7.87376	94.9741
22.2745	0.000163286	7.73182	94.6204
22.3078	0.00016329	7.59326	94.7273
22.3412	0.000163273	7.4586	94.8712
22.3745	0.000163293	7.32744	94.7898
22.4078	0.000163307	7.20016	94.9944
22.4412	0.000163296	7.07636	95.146
22.4745	0.000163222	6.95453	95.0639
22.5078	0.000163286	6.83353	94.9483
22.5412	0.000163286	6.71559	95.0484
22.5745	0.000163223	6.59926	94.8931
22.6078	0.000163297	6.48579	94.8823
22.6412	0.000163319	6.37392	94.9937
22.6745	0.000163281	6.26247	94.9843
22.7078	0.000163353	6.15236	94.9559
22.7412	0.00016332	6.04429	95.159
22.7747	0.00016321	5.93714	95.2238
22.808	0.000163249	5.83132	95.0671
22.8413	0.000163295	5.727	95.1869
22.8747	0.000163309	5.62478	95.5105
22.908	0.000163298	5.5232	95.369
22.9413	0.000163286	5.42181	95.273
22.9747	0.000163306	5.3218	95.5216
23.008	0.000163275	5.22236	95.2814
23.0413	0.000163258	5.124	95.5703
23.0747	0.000163296	5.02796	95.5324
23.108	0.000163326	4.93275	95.5742
23.1413	0.000163322	4.83936	95.5065
23.1747	0.000163295	4.74731	95.7304
23.208	0.000163297	4.65546	95.7361
23.2413	0.000163276	4.56632	95.7737
23.2747	0.000163317	4.48026	95.7309
23.308	0.000163252	4.39594	95.7495
23.3413	0.000163278	4.3135	95.6378
23.3747	0.00016332	4.23291	95.6839
23.408	0.000163283	4.1539	95.8338
23.4413	0.000163305	4.07603	95.8001
23.4747	0.000163274	3.9985	95.7263
23.508	0.000163291	3.92216	95.9886
23.5413	0.00016331	3.84578	95.9156
23.5747	0.000163267	3.77007	95.8534
23.608	0.000163312	3.69486	95.962
23.6413	0.000163317	3.61943	96.0382
23.6747	0.000163288	3.54439	95.971
23.708	0.00016337	3.46947	95.9377
23.7413	0.000163263	3.39458	96.027
23.7747	0.000163307	3.31807	96.0982
23.808	0.000163293	3.24406	95.9626
23.8413	0.000163295	3.17369	96.147
23.8747	0.00016326	3.1045	96.1393
23.908	0.0001634	3.03757	96.1302
23.9413	0.000163242	2.97118	95.9558
23.9747	0.000163293	2.90704	96.1131
24.008	0.000163322	2.84394	96.2314

## Sheet: Fig.1F
Experimeantal result					FEA simulation
Time min	Stress MPa	Strain %	Temperature oC		Time min	Stress MPa	Strain %	Temperature oC
8.33333e-06		0.08709	27.1398		0	0	0	25
0.13817	0.81821	1.93088	27.1234		0.03333	0.25891	0.33333	25
0.17067	0.8779	2.24779	27.1219		0.03333	0.25891	0.33333	25
0.204	0.93442	2.57974	27.1206		0.06667	0.51183	0.66667	25
0.23733	1.06523	2.91626	27.1201		0.06667	0.51183	0.66667	25
0.27067	1.18385	3.24987	27.1206		0.1	0.75688	1	25
0.304	1.2924	3.58408	27.1212		0.1	0.75688	1	25
0.33733	1.39135	3.91819	27.1227		0.13333	0.99193	1.33333	25
0.37067	1.48262	4.2521	27.1252		0.13333	0.99193	1.33333	25
0.404	1.56795	4.58596	27.128		0.16667	1.21463	1.66667	25
0.43733	1.64805	4.9197	27.1309		0.2	1.4226	2	25
0.47067	1.72033	5.25343	27.135		0.2	1.4226	2	25
0.504	1.78638	5.58711	27.138		0.23333	1.61357	2.33333	25
0.53733	1.8472	5.92075	27.1423		0.26667	1.78566	2.66667	25
0.57067	1.90267	6.25435	27.1478		0.26667	1.78566	2.66667	25
0.604	1.95573	6.58796	27.153		0.3	1.93756	3	25
0.63733	2.00232	6.92148	27.1594		0.33333	2.06874	3.33333	25
0.67067	2.04458	7.25504	27.1644		0.36667	2.1795	3.66667	25
0.704	2.08472	7.58857	27.1706		0.4	2.27093	4	25
0.73733	2.12191	7.92205	27.1778		0.43333	2.34475	4.33333	25
0.77067	2.15481	8.25559	27.1848		0.43333	2.34475	4.33333	25
0.804	2.18232	8.58904	27.1913		0.46667	2.4031	4.66667	25
0.83733	2.20678	8.9225	27.1987		0.46667	2.4031	4.66667	25
0.87067	2.2305	9.256	27.2064		0.5	2.44827	5	25
0.904	2.25204	9.58943	27.2139		0.53333	2.48254	5.33333	25
0.93733	2.26997	9.92286	27.2214		0.53333	2.48254	5.33333	25
0.97067	2.28628	10.2563	27.2285		0.56667	2.50799	5.66667	25
1.00408	2.29979	10.5898	27.2365		0.6	2.52647	6	25
1.0375	2.31212	10.9232	27.2448		0.6	2.52647	6	25
1.07083	2.32189	11.2566	27.2516		0.63333	2.53949	6.33333	25
1.10417	2.33019	11.59	27.2593		0.63333	2.53949	6.33333	25
1.1375	2.33658	11.9234	27.2671		0.66667	2.54833	6.66667	25
1.17083	2.34409	12.2568	27.275		0.66667	2.54833	6.66667	25
1.20417	2.35271	12.5902	27.2815		0.7	2.55398	7	25
1.2375	2.36137	12.9236	27.2896		0.7	2.55398	7	25
1.27083	2.36801	13.257	27.2967		0.73333	2.55723	7.33333	25
1.30417	2.37287	13.5904	27.304		0.76667	2.5587	7.66667	25
1.3375	2.37843	13.9238	27.3107		0.76667	2.5587	7.66667	25
1.37083	2.38439	14.2572	27.318		0.8	2.55884	8	25
1.40417	2.38913	14.5906	27.3244		0.8	2.55884	8	25
1.4375	2.3933	14.9239	27.3317		0.83333	2.55801	8.33333	25
1.47083	2.39814	15.2573	27.338		0.83333	2.55801	8.33333	25
1.50417	2.4031	15.5907	27.3445		0.86667	2.55647	8.66667	25
1.5375	2.40737	15.9241	27.3514		0.9	2.55443	9	25
1.57083	2.40907	16.2574	27.3577		0.9	2.55443	9	25
1.60417	2.40884	16.5908	27.3636		0.93333	2.55202	9.33333	25
1.6375	2.40691	16.9241	27.37		0.96667	2.54936	9.66667	25
1.67083	2.4054	17.2575	27.3762		0.96667	2.54935	9.66667	25
1.70417	2.40362	17.5909	27.3825		1	2.54652	10	25
1.7375	2.40116	17.9242	27.389		1	2.54652	10	25
1.77083	2.3978	18.2576	27.3943		1.03333	2.54358	10.3333	25
1.80417	2.39505	18.591	27.3995		1.03333	2.54358	10.3333	25
1.8375	2.3919	18.9243	27.4047		1.06667	2.54057	10.6667	25
1.87083	2.3875	19.2576	27.4106		1.06667	2.54057	10.6667	25
1.90417	2.38088	19.591	27.4162		1.1	2.53753	11	25
1.9375	2.37539	19.9244	27.4212		1.1	2.53753	11	25
1.97083	2.37156	20.2577	27.4272		1.13333	2.53449	11.3333	25
2.00417	2.3689	20.591	27.4317		1.16667	2.53144	11.6667	25
2.0375	2.36615	20.9244	27.4372		1.16667	2.53144	11.6667	25
2.07083	2.36233	21.2578	27.4424		1.2	2.52843	12	25
2.10417	2.35925	21.5911	27.4469		1.23333	2.52543	12.3333	25
2.1375	2.3567	21.9244	27.4517		1.23333	2.52543	12.3333	25
2.17083	2.35258	22.2578	27.4562		1.26667	2.52247	12.6667	25
2.20417	2.34965	22.5911	27.4617		1.3	2.51956	13	25
2.2375	2.34603	22.9245	27.4658		1.3	2.51956	13	25
2.27083	2.34422	23.2578	27.4703		1.33333	2.51668	13.3333	25
2.30417	2.34465	23.5911	27.475		1.33333	2.51668	13.3333	25
2.3375	2.34316	23.9245	27.4796		1.36667	2.51385	13.6667	25
2.37083	2.34045	24.2578	27.4833		1.36667	2.51385	13.6667	25
2.40417	2.33741	24.5912	27.4876		1.4	2.51107	14	25
2.4375	2.33483	24.9245	27.4919		1.4	2.51107	14	25
2.47083	2.33341	25.2579	27.4981		1.43333	2.50833	14.3333	25
2.50417	2.33146	25.5912	27.5021		1.43333	2.50833	14.3333	25
2.5375	2.32962	25.9245	27.5064		1.46667	2.50565	14.6667	25
2.57083	2.32899	26.2579	27.5099		1.46667	2.50565	14.6667	25
2.60417	2.32819	26.5912	27.5135		1.5	2.50301	15	25
2.6375	2.32719	26.9245	27.517		1.5	2.50301	15	25
2.67083	2.3245	27.2579	27.521		1.53333	2.5004	15.3333	25
2.70417	2.32027	27.5912	27.5243		1.56667	2.49786	15.6667	25
2.7375	2.31835	27.9245	27.5272		1.56667	2.49786	15.6667	25
2.77083	2.31702	28.2579	27.5295		1.6	2.49535	16	25
2.80417	2.3156	28.5912	27.5325		1.6	2.49535	16	25
2.8375	2.31335	28.9246	27.536		1.63333	2.4929	16.3333	25
2.87083	2.31074	29.2579	27.5397		1.63333	2.4929	16.3333	25
2.90417	2.30839	29.5912	27.5429		1.66667	2.49049	16.6667	25
2.9375	2.30641	29.9245	27.5459		1.66667	2.49049	16.6667	25
2.97083	2.30193	30.2579	27.5492		1.7	2.48811	17	25
3.00417	2.29646	30.5912	27.5526		1.7	2.48811	17	25
3.0375	2.29256	30.9246	27.5552		1.73333	2.48578	17.3333	25
3.07083	2.29048	31.2579	27.5586		1.73333	2.48578	17.3333	25
3.10417	2.2884	31.5912	27.5621		1.76667	2.4835	17.6667	25
3.1375	2.28559	31.9245	27.5644		1.76667	2.4835	17.6667	25
3.17083	2.28132	32.2579	27.5677		1.8	2.48126	18	25
3.20417	2.27773	32.5912	27.5706		1.8	2.48126	18	25
3.2375	2.27483	32.9246	27.5734		1.83333	2.47906	18.3333	25
3.27083	2.271	33.2579	27.5764		1.83333	2.47906	18.3333	25
3.30417	2.26713	33.5912	27.5793		1.86667	2.4769	18.6667	25
3.33754	2.26366	33.9245	27.5819		1.86667	2.4769	18.6667	25
3.371	2.26187	34.2579	27.5846		1.9	2.47477	19	25
3.40433	2.26151	34.5912	27.5877		1.9	2.47477	19	25
3.43767	2.25947	34.9245	27.5902		1.93333	2.47269	19.3333	25
3.471	2.25568	35.2579	27.5929		1.93333	2.47269	19.3333	25
3.50433	2.25315	35.5912	27.5968		1.96667	2.47064	19.6667	25
3.53767	2.24997	35.9245	27.6005		2	2.46864	20	25
3.571	2.24765	36.2579	27.6035		2.03333	2.46666	20.3333	25
3.60433	2.24401	36.5912	27.6065		2.03333	2.46666	20.3333	25
3.63767	2.24162	36.9245	27.6088		2.06667	2.46472	20.6667	25
3.671	2.2395	37.2578	27.6117		2.06667	2.46472	20.6667	25
3.70433	2.23889	37.5912	27.6137		2.1	2.46282	21	25
3.73767	2.23702	37.9245	27.6163		2.1	2.46282	21	25
3.771	2.23402	38.2578	27.6183		2.13333	2.46094	21.3333	25
3.80433	2.231	38.5912	27.6215		2.13333	2.46094	21.3333	25
3.83767	2.22925	38.9245	27.624		2.16667	2.4591	21.6667	25
3.871	2.2286	39.2578	27.6258		2.16667	2.4591	21.6667	25
3.90433	2.22715	39.5912	27.6284		2.2	2.4573	22	25
3.93767	2.22592	39.9245	27.6301		2.23333	2.45553	22.3333	25
3.971	2.22426	40.2578	27.6333		2.23333	2.45553	22.3333	25
4.00433	2.2248	40.5911	27.6355		2.26667	2.45379	22.6667	25
4.03767	2.22313	40.9245	27.6377		2.3	2.45208	23	25
4.071	2.22152	41.2578	27.6405		2.3	2.45208	23	25
4.10433	2.21765	41.5911	27.6425		2.33333	2.45039	23.3333	25
4.13767	2.21694	41.9245	27.6447		2.33333	2.45039	23.3333	25
4.171	2.21666	42.2578	27.6471		2.36667	2.44873	23.6667	25
4.20433	2.21573	42.5911	27.6492		2.36667	2.44873	23.6667	25
4.23767	2.2139	42.9244	27.6514		2.4	2.4471	24	25
4.271	2.21229	43.2578	27.6532		2.43333	2.4455	24.3333	25
4.30433	2.21054	43.5911	27.6552		2.46667	2.44392	24.6667	25
4.33767	2.20872	43.9244	27.6579		2.5	2.44237	25	25
4.371	2.2062	44.2578	27.6603		2.53333	2.44085	25.3333	25
4.40433	2.20307	44.5911	27.6623		2.56667	2.43934	25.6667	25
4.43767	2.20075	44.9244	27.6644		2.6	2.43786	26	25
4.471	2.19894	45.2578	27.6667		2.63333	2.43641	26.3333	25
4.50433	2.19777	45.5911	27.669		2.63333	2.43641	26.3333	25
4.53767	2.19472	45.9244	27.6707		2.66667	2.43497	26.6667	25
4.57017	2.19115	46.2494	27.673		2.7	2.43356	27	25
4.60267	2.18799	46.5744	27.6752		2.73333	2.43217	27.3333	25
4.636	2.18549	46.9077	27.677		2.73333	2.43217	27.3333	25
4.66933	2.18165	47.2409	27.6792		2.76667	2.43079	27.6667	25
4.70267	2.17787	47.5744	27.6809		2.8	2.42943	28	25
4.736	2.17486	47.9077	27.6833		2.8	2.42943	28	25
4.76933	2.17377	48.2411	27.686		2.83333	2.4281	28.3333	25
4.80267	2.17171	48.5744	27.6875		2.83333	2.4281	28.3333	25
4.836	2.16961	48.9077	27.6896		2.86667	2.42678	28.6667	25
4.86933	2.1659	49.241	27.6911		2.9	2.42548	29	25
4.90267	2.16298	49.5744	27.6936		2.9	2.42548	29	25
4.936	2.16131	49.9077	27.6956		2.93333	2.42419	29.3333	25
4.96933	2.15938	50.241	27.6976		2.96667	2.42291	29.6667	25
5.00267	2.15688	50.5743	27.6994		2.96667	2.42291	29.6667	25
5.036	2.15514	50.9077	27.7011		3	2.42166	30	25
5.06933	2.1537	51.241	27.7029		3	2.42166	30	25
5.10267	2.15294	51.5743	27.7049		3.03333	2.42042	30.3333	25
5.136	2.15144	51.9076	27.7071		3.06667	2.41919	30.6667	25
5.16933	2.14807	52.241	27.709		3.1	2.41797	31	25
5.20267	2.14601	52.5743	27.7112		3.1	2.41797	31	25
5.236	2.14371	52.9076	27.7126		3.13333	2.41677	31.3333	25
5.26933	2.14417	53.241	27.7145		3.13333	2.41677	31.3333	25
5.30267	2.14284	53.5743	27.7168		3.16667	2.41557	31.6667	25
5.336	2.14126	53.9076	27.7187		3.16667	2.41557	31.6667	25
5.36933	2.13985	54.241	27.7206		3.2	2.41438	32	25
5.40267	2.13979	54.5743	27.7226		3.23333	2.41322	32.3333	25
5.436	2.13847	54.9076	27.7243		3.26667	2.41205	32.6667	25
5.46933	2.13632	55.2409	27.7261		3.3	2.41089	33	25
5.50267	2.13382	55.5742	27.7279		3.3	2.41089	33	25
5.536	2.13406	55.9076	27.7303		3.33333	2.40975	33.3333	25
5.56933	2.13425	56.2409	27.7325		3.33333	2.40975	33.3333	25
5.60267	2.13426	56.5742	27.7337		3.36667	2.40861	33.6667	25
5.636	2.13305	56.9075	27.7358		3.4	2.40747	34	25
5.66933	2.13083	57.2409	27.7374		3.4	2.40747	34	25
5.70283	2.13104	57.5742	27.7389		3.43333	2.40634	34.3333	25
5.73617	2.12963	57.9075	27.7397		3.43333	2.40634	34.3333	25
5.7695	2.12843	58.2408	27.7403		3.46667	2.40522	34.6667	25
5.80283	2.12617	58.5742	27.7421		3.46667	2.40522	34.6667	25
5.83617	2.1261	58.9075	27.7436		3.5	2.4041	35	25
5.8695	2.12623	59.2408	27.7457		3.5	2.4041	35	25
5.90283	2.12639	59.5741	27.748		3.53333	2.40298	35.3333	25
5.93617	2.12504	59.9075	27.7498		3.56667	2.40188	35.6667	25
5.9695	2.12418	60.2408	27.7513		3.56667	2.40188	35.6667	25
6.00283	2.12302	60.5741	27.7529		3.6	2.40077	36	25
6.03617	2.12379	60.9074	27.7548		3.6	2.40077	36	25
6.0695	2.12345	61.2407	27.7564		3.63333	2.39966	36.3333	25
6.10283	2.12298	61.5741	27.7587		3.66667	2.39856	36.6667	25
6.13617	2.12319	61.9074	27.7602		3.7	2.39746	37	25
6.1695	2.12382	62.2407	27.7625		3.73333	2.39635	37.3333	25
6.20283	2.1244	62.5741	27.7639		3.73333	2.39635	37.3333	25
6.23617	2.12393	62.9074	27.7657		3.76667	2.39525	37.6667	25
6.2695	2.12182	63.2407	27.7675		3.76667	2.39525	37.6667	25
6.30283	2.11963	63.5741	27.769		3.8	2.39414	38	25
6.33617	2.11857	63.9074	27.7709		3.8	2.39414	38	25
6.3695	2.11654	64.2408	27.773		3.83333	2.39304	38.3333	25
6.40283	2.11423	64.5742	27.7745		3.86667	2.39194	38.6667	25
6.43617	2.1115	64.9076	27.7762		3.9	2.39082	39	25
6.4695	2.10965	65.241	27.7785		3.93333	2.38972	39.3333	25
6.50283	2.10754	65.5744	27.7796		3.93333	2.38972	39.3333	25
6.53617	2.10607	65.9078	27.7818		3.96667	2.3886	39.6667	25
6.5695	2.10237	66.2412	27.7834		3.96667	2.3886	39.6667	25
6.60283	2.09929	66.5746	27.7853		4	2.38747	40	25
6.63617	2.09743	66.908	27.7868		4	2.38747	40	25
6.6695	2.09659	67.2414	27.7886		4.03333	2.38635	40.3333	25
6.70283	2.09604	67.5748	27.7903		4.03333	2.38635	40.3333	25
6.73617	2.0936	67.9082	27.7921		4.06667	2.38522	40.6667	25
6.7695	2.09204	68.2416	27.7935		4.1	2.38409	41	25
6.80283	2.09118	68.575	27.7956		4.13333	2.38295	41.3333	25
6.83617	2.08972	68.9085	27.7976		4.13333	2.38295	41.3333	25
6.8695	2.08742	69.2418	27.7986		4.16667	2.3818	41.6667	25
6.90283	2.0851	69.5752	27.8008		4.16667	2.3818	41.6667	25
6.93617	2.08267	69.9086	27.8022		4.2	2.38064	42	25
6.9695	2.08282	70.242	27.8041		4.2	2.38064	42	25
7.00283	2.08157	70.5754	27.8059		4.23333	2.37947	42.3333	25
7.03617	2.07945	70.9089	27.8074		4.26667	2.3783	42.6667	25
7.0695	2.07735	71.2424	27.8093		4.26667	2.3783	42.6667	25
7.10283	2.07539	71.5756	27.811		4.3	2.37712	43	25
7.13617	2.07474	71.909	27.8129		4.3	2.37712	43	25
7.1695	2.073	72.2424	27.8144		4.33333	2.37593	43.3333	25
7.20283	2.07123	72.5759	27.8157		4.36667	2.37473	43.6667	25
7.23617	2.07074	72.9092	27.8174		4.36667	2.37473	43.6667	25
7.2695	2.07052	73.2426	27.8195		4.4	2.37353	44	25
7.30283	2.07037	73.576	27.8208		4.4	2.37353	44	25
7.33617	2.06964	73.9094	27.8231		4.43333	2.3723	44.3333	25
7.3695	2.06805	74.2428	27.8248		4.43333	2.3723	44.3333	25
7.40283	2.06713	74.5762	27.8269		4.46667	2.37108	44.6667	25
7.43617	2.06613	74.9096	27.8281		4.46667	2.37108	44.6667	25
7.4695	2.06589	75.243	27.8299		4.5	2.36984	45	25
7.50283	2.06455	75.5764	27.8311		4.53333	2.36859	45.3333	25
7.53617	2.064	75.9098	27.8329		4.56667	2.36733	45.6667	25
7.5695	2.0639	76.2432	27.8346		4.56667	2.36733	45.6667	25
7.60283	2.06375	76.5767	27.8361		4.6	2.36606	46	25
7.63617	2.0624	76.91	27.8379		4.63333	2.36477	46.3333	25
7.6695	2.06039	77.2435	27.8398		4.63333	2.36477	46.3333	25
7.70283	2.05902	77.5769	27.8415		4.66667	2.36348	46.6667	25
7.73617	2.0585	77.9103	27.8436		4.66667	2.36348	46.6667	25
7.7695	2.05806	78.2437	27.8451		4.7	2.36217	47	25
7.80283	2.05772	78.5771	27.8466		4.7	2.36217	47	25
7.83617	2.05684	78.9104	27.8483		4.73333	2.36085	47.3333	25
7.8695	2.0554	79.2439	27.8498		4.73333	2.36085	47.3333	25
7.90283	2.0553	79.5773	27.8523		4.76667	2.35952	47.6667	25
7.93617	2.05491	79.9107	27.8531		4.8	2.35818	48	25
7.9695	2.05308	80.2441	27.8546		4.83333	2.35683	48.3333	25
8.00283	2.05215	80.5775	27.8564		4.83333	2.35683	48.3333	25
8.03632	2.05196	80.9109	27.8582		4.86667	2.35546	48.6667	25
8.06967	2.05251	81.2443	27.8599		4.9	2.35408	49	25
8.103	2.05213	81.5777	27.8616		4.9	2.35409	49	25
8.13633	2.05095	81.9111	27.8633		4.93333	2.3527	49.3333	25
8.16967	2.04996	82.2445	27.865		4.93333	2.3527	49.3333	25
8.203	2.0491	82.5779	27.8674		4.96667	2.35129	49.6667	25
8.23633	2.04993	82.9113	27.8686		4.96667	2.35129	49.6667	25
8.26967	2.04869	83.2447	27.8704		5	2.34988	50	25
8.303	2.04806	83.5781	27.8716		5.03333	2.34846	50.3333	25
8.33633	2.0478	83.9115	27.8737		5.03333	2.34846	50.3333	25
8.36967	2.04857	84.2449	27.8748		5.06667	2.34702	50.6667	25
8.403	2.04841	84.5783	27.8768		5.1	2.34558	51	25
8.43633	2.04708	84.9117	27.8784		5.13333	2.34412	51.3333	25
8.46967	2.04633	85.2451	27.8795		5.16667	2.34266	51.6667	25
8.503	2.04631	85.5785	27.8812		5.2	2.34119	52	25
8.53633	2.04676	85.9119	27.8829		5.23333	2.33971	52.3333	25
8.56967	2.04696	86.2453	27.8851		5.26667	2.33822	52.6667	25
8.603	2.04675	86.5787	27.8862		5.3	2.33672	53	25
8.63633	2.04585	86.9121	27.8882		5.33333	2.33521	53.3333	25
8.66967	2.04698	87.2455	27.8895		5.36667	2.33369	53.6667	25
8.703	2.04701	87.5789	27.8911		5.4	2.33217	54	25
8.73633	2.04672	87.9123	27.8927		5.43333	2.33065	54.3333	25
8.76967	2.04541	88.2457	27.895		5.43333	2.33065	54.3333	25
8.803	2.04575	88.5791	27.896		5.46667	2.32911	54.6667	25
8.83633	2.04697	88.9125	27.8977		5.46667	2.32911	54.6667	25
8.86967	2.04797	89.2459	27.8999		5.5	2.32757	55	25
8.903	2.04699	89.5793	27.901		5.5	2.32757	55	25
8.93633	2.04653	89.9127	27.9028		5.53333	2.32604	55.3333	25
8.96967	2.04612	90.2461	27.904		5.56667	2.32449	55.6667	25
9.003	2.04652	90.5796	27.9053		5.56667	2.32449	55.6667	25
9.03633	2.0461	90.913	27.9071		5.6	2.32294	56	25
9.06967	2.04583	91.2463	27.9086		5.6	2.32294	56	25
9.103	2.04612	91.5798	27.9115		5.63333	2.32139	56.3333	25
9.13633	2.04646	91.9131	27.9128		5.63333	2.32139	56.3333	25
9.16967	2.04752	92.2466	27.9144		5.66667	2.31984	56.6667	25
9.203	2.04705	92.58	27.915		5.66667	2.31984	56.6667	25
9.23633	2.04611	92.9134	27.9171		5.7	2.31829	57	25
9.26967	2.04519	93.2468	27.919		5.73333	2.31673	57.3333	25
9.303	2.04547	93.5802	27.9211		5.76667	2.31519	57.6667	25
9.33633	2.04573	93.9136	27.9218		5.76667	2.31519	57.6667	25
9.36967	2.04569	94.247	27.9234		5.8	2.31363	58	25
9.403	2.04535	94.5804	27.9251		5.8	2.31363	58	25
9.43633	2.0462	94.9138	27.9265		5.83333	2.31209	58.3333	25
9.46967	2.04715	95.2472	27.9284		5.86667	2.31054	58.6667	25
9.503	2.04713	95.5806	27.9299		5.86667	2.31054	58.6667	25
9.53633	2.04619	95.914	27.9316		5.9	2.30901	59	25
9.56967	2.04553	96.2474	27.9331		5.9	2.30901	59	25
9.603	2.04637	96.5808	27.9346		5.93333	2.30747	59.3333	25
9.63633	2.04699	96.9142	27.9364		5.93333	2.30747	59.3333	25
9.66967	2.04766	97.2476	27.9384		5.96667	2.30593	59.6667	25
9.703	2.0473	97.581	27.9397		6	2.30441	60	25
9.73633	2.0475	97.9144	27.9413		6	2.30441	60	25
9.76967	2.04743	98.2478	27.9431		6.03333	2.30289	60.3333	25
9.803	2.0469	98.5812	27.9446		6.06667	2.30137	60.6667	25
9.83633	2.0467	98.9146	27.9466		6.1	2.29987	61	25
9.86967	2.04634	99.2481	27.9476		6.1	2.29987	61	25
9.903	2.04591	99.5814	27.9498		6.13333	2.29837	61.3333	25
9.93633	2.04699	99.9132	27.9509		6.16667	2.29688	61.6667	25
9.96967	2.04705	100.029	27.9526		6.16667	2.29688	61.6667	25
10.003	2.03213	100.01	27.9544		6.2	2.2954	62	25
10.0363	1.98084	100.008	27.9559		6.23333	2.29394	62.3333	25
10.0697	1.94189	100.006	27.9576		6.26667	2.29247	62.6667	25
10.103	1.90981	100.005	27.9587		6.26667	2.29247	62.6667	25
10.1363	1.88218	100.004	27.9606		6.3	2.29103	63	25
10.1697	1.85805	100.004	27.9624		6.33333	2.28959	63.3333	25
10.203	1.8365	100.004	27.9636		6.33333	2.28959	63.3333	25
10.2363	1.81687	100.003	27.9652		6.36667	2.28817	63.6667	25
10.2697	1.79877	100.003	27.9669		6.4	2.28676	64	25
10.303	1.78208	100.003	27.9686		6.43333	2.28536	64.3333	25
10.3363	1.76661	100.003	27.9698		6.46667	2.28398	64.6667	25
10.3698	1.75204	100.002	27.9714		6.5	2.28261	65	25
10.4032	1.73835	100.002	27.973		6.53333	2.28126	65.3333	25
10.4365	1.72545	100.002	27.9748		6.56667	2.27992	65.6667	25
10.4698	1.71325	100.002	27.9763		6.6	2.27859	66	25
10.5032	1.70151	100.002	27.9778		6.6	2.27859	66	25
10.5365	1.69031	100.002	27.9796		6.63333	2.27729	66.3333	25
10.5698	1.67973	100.002	27.9813		6.63333	2.27729	66.3333	25
10.6032	1.66958	100.002	27.9829		6.66667	2.27599	66.6667	25
10.6365	1.65981	100.002	27.984		6.66667	2.27599	66.6667	25
10.6698	1.65033	100.002	27.9855		6.7	2.27471	67	25
10.7032	1.64126	100.002	27.9867		6.73333	2.27345	67.3333	25
10.7365	1.63261	100.001	27.9894		6.76667	2.27221	67.6667	25
10.7698	1.62413	100.001	27.9906		6.76667	2.27221	67.6667	25
10.8032	1.61602	100.001	27.9927		6.8	2.27097	68	25
10.8365	1.60818	100.001	27.9944		6.8	2.27097	68	25
10.8698	1.60038	100.001	27.9958		6.83333	2.26977	68.3333	25
10.9032	1.59293	100.001	27.9976		6.83333	2.26976	68.3333	25
10.9365	1.58572	100.001	27.9994		6.86667	2.26857	68.6667	25
10.9698	1.57869	100.001	28.0011		6.86667	2.26857	68.6667	25
11.0032	1.57191	100.001	28.0026		6.9	2.2674	69	25
11.0365	1.56522	100.001	28.0044		6.9	2.2674	69	25
11.0698	1.55883	100.001	28.006		6.93333	2.26624	69.3333	25
11.1032	1.55241	100.001	28.0073		6.93333	2.26624	69.3333	25
11.1365	1.54627	100.001	28.0096		6.96667	2.2651	69.6667	25
11.1698	1.54003	100.001	28.0114		6.96667	2.2651	69.6667	25
11.2032	1.53419	100.001	28.0136		7	2.26397	70	25
11.2365	1.52839	100.001	28.0151		7	2.26397	70	25
11.2698	1.5228	100.001	28.0165		7.03333	2.26286	70.3333	25
11.3032	1.51738	100.001	28.0183		7.03333	2.26286	70.3333	25
11.3365	1.51193	100.001	28.0202		7.06667	2.26177	70.6667	25
11.3698	1.50679	100.001	28.0221		7.1	2.26071	71	25
11.4032	1.50146	100.001	28.0238		7.13333	2.25965	71.3333	25
11.4365	1.49635	100.001	28.0257		7.13333	2.25965	71.3333	25
11.4698	1.4913	100.001	28.0268		7.16667	2.25862	71.6667	25
11.5032	1.48639	100.001	28.029		7.16667	2.25862	71.6667	25
11.5365	1.48176	100.001	28.0305		7.2	2.25761	72	25
11.5698	1.47696	100.001	28.032		7.2	2.25761	72	25
11.6032	1.4724	100.001	28.0337		7.23333	2.2566	72.3333	25
11.6365	1.46795	100.001	28.0358		7.23333	2.2566	72.3333	25
11.6698	1.46342	100.001	28.0373		7.26667	2.25562	72.6667	25
11.7032	1.45915	100.001	28.039		7.26667	2.25562	72.6667	25
11.7365	1.45487	100.001	28.0406		7.3	2.25466	73	25
11.7698	1.45054	100.001	28.0422		7.33333	2.25371	73.3333	25
11.8032	1.44649	100.001	28.0436		7.36667	2.25279	73.6667	25
11.8365	1.44243	100.001	28.0455		7.36667	2.25279	73.6667	25
11.8698	1.43833	100.001	28.0471		7.4	2.25188	74	25
11.9032	1.43443	100.001	28.0489		7.43333	2.25099	74.3333	25
11.9365	1.4306	100.001	28.0508		7.46667	2.25012	74.6667	25
11.9698	1.42664	100.001	28.0524		7.5	2.24926	75	25
12.0032	1.42284	100.001	28.0543		7.53333	2.24842	75.3333	25
12.0365	1.41927	100.001	28.0561		7.53333	2.24842	75.3333	25
12.0698	1.41553	100.001	28.058		7.56667	2.24761	75.6667	25
12.1032	1.41185	100.001	28.0596		7.6	2.2468	76	25
12.1365	1.4084	100.001	28.0615		7.63333	2.24601	76.3333	25
12.1698	1.40488	100.001	28.0633		7.63333	2.24601	76.3333	25
12.2032	1.40132	100.001	28.0654		7.66667	2.24524	76.6667	25
12.2365	1.39784	100.001	28.067		7.7	2.2445	77	25
12.2698	1.39448	100.001	28.068		7.7	2.2445	77	25
12.3032	1.39111	100.001	28.0697		7.73333	2.24376	77.3333	25
12.3365	1.38777	100.001	28.0712		7.73333	2.24376	77.3333	25
12.3698	1.38454	100.001	28.0733		7.76667	2.24303	77.6667	25
12.4032	1.38145	100.001	28.0749		7.8	2.24233	78	25
12.4365	1.37822	100.001	28.0767		7.8	2.24233	78	25
12.4698	1.37502	100.001	28.0783		7.83333	2.24165	78.3333	25
12.5032	1.37194	100.001	28.0798		7.86667	2.24098	78.6667	25
12.5365	1.369	100.001	28.0818		7.86667	2.24098	78.6667	25
12.5698	1.36594	100.001	28.0834		7.9	2.24033	79	25
12.6032	1.36293	100.001	28.085		7.9	2.24033	79	25
12.6365	1.35997	100.001	28.0871		7.93333	2.23968	79.3333	25
12.6698	1.3572	100.001	28.0892		7.93333	2.23968	79.3333	25
12.7033	1.35429	100.001	28.0902		7.96667	2.23907	79.6667	25
12.7367	1.35138	100.001	28.0924		7.96667	2.23907	79.6667	25
12.77	1.3485	100.001	28.094		8	2.23846	80	25
12.8033	1.34577	100.001	28.0959		8.03333	2.23787	80.3333	25
12.8367	1.34305	100.001	28.0975		8.03333	2.23787	80.3333	25
12.87	1.3403	100.001	28.0993		8.06667	2.23729	80.6667	25
12.9033	1.33757	100.001	28.1009		8.06667	2.23729	80.6667	25
12.9367	1.33487	100.001	28.1024		8.1	2.23673	81	25
12.97	1.33238	100	28.1048		8.1	2.23673	81	25
13.0033	1.32979	100.001	28.1065		8.13333	2.23619	81.3333	25
13.0367	1.32715	100.001	28.1074		8.13333	2.23619	81.3333	25
13.07	1.32455	100.001	28.1095		8.16667	2.23566	81.6667	25
13.1033	1.32201	100	28.111		8.2	2.23514	82	25
13.1367	1.31967	100	28.1127		8.2	2.23514	82	25
13.17	1.31721	100	28.1143		8.23333	2.23464	82.3333	25
13.2033	1.31472	100	28.1158		8.23333	2.23464	82.3333	25
13.2367	1.31227	100	28.1179		8.26667	2.23416	82.6667	25
13.27	1.30983	100	28.119		8.26667	2.23416	82.6667	25
13.3033	1.30755	100	28.1208		8.3	2.23369	83	25
13.3367	1.30522	100	28.1229		8.3	2.23369	83	25
13.37	1.30285	100	28.1248		8.33333	2.23323	83.3333	25
13.4033	1.30046	100	28.1262		8.33333	2.23323	83.3333	25
13.4367	1.2981	100	28.128		8.36667	2.23278	83.6667	25
13.47	1.2958	100	28.1299		8.36667	2.23278	83.6667	25
13.5033	1.29354	100	28.1318		8.4	2.23235	84	25
13.5367	1.2913	100	28.1334		8.4	2.23235	84	25
13.57	1.28908	100	28.1352		8.43333	2.23193	84.3333	25
13.6033	1.28685	100	28.1367		8.43333	2.23193	84.3333	25
13.6367	1.28464	100	28.1384		8.46667	2.23152	84.6667	25
13.67	1.28259	100	28.1404		8.5	2.23114	85	25
13.7033	1.28054	100	28.142		8.5	2.23114	85	25
13.7367	1.27838	100	28.1436		8.53333	2.23076	85.3333	25
13.77	1.27624	100	28.1455		8.53333	2.23076	85.3334	25
13.8033	1.2741	100	28.1477		8.56667	2.23039	85.6667	25
13.8367	1.27201	100	28.1487		8.56667	2.23039	85.6667	25
13.87	1.27005	100	28.1506		8.6	2.23004	86	25
13.9033	1.26809	100	28.1518		8.6	2.23004	86	25
13.9367	1.26606	100	28.1535		8.63333	2.2297	86.3333	25
13.97	1.26405	100	28.1549		8.63333	2.2297	86.3333	25
14.0033	1.26204	100	28.1571		8.66667	2.22937	86.6667	25
14.0367	1.26003	100	28.1586		8.7	2.22906	87	25
14.07	1.25812	100	28.1602		8.7	2.22906	87	25
14.1033	1.25629	100	28.162		8.73333	2.22876	87.3333	25
14.1367	1.25439	100	28.1634		8.76667	2.22846	87.6667	25
14.17	1.25246	100	28.1652		8.76667	2.22846	87.6667	25
14.2033	1.25053	100	28.1669		8.8	2.22818	88	25
14.2367	1.24861	100	28.1685		8.83333	2.22792	88.3333	25
14.27	1.24674	100	28.1707		8.83333	2.22792	88.3333	25
14.3033	1.245	100	28.1718		8.86667	2.22766	88.6667	25
14.3367	1.24331	100	28.1737		8.86667	2.22766	88.6667	25
14.37	1.2415	100	28.1758		8.9	2.22741	89	25
14.4033	1.23969	100	28.1769		8.93333	2.22718	89.3333	25
14.4367	1.23787	100	28.1787		8.93333	2.22718	89.3333	25
14.47	1.23607	100	28.1798		8.96667	2.22695	89.6667	25
14.5033	1.23427	100	28.1816		8.96667	2.22695	89.6667	25
14.5367	1.23258	100	28.1837		9	2.22674	90	25
14.57	1.23092	100	28.1855		9	2.22674	90	25
14.6033	1.22921	100	28.1864		9.03333	2.22654	90.3333	25
14.6367	1.22747	100	28.188		9.06667	2.22635	90.6667	25
14.67	1.22574	100	28.1895		9.06667	2.22635	90.6667	25
14.7033	1.22402	100	28.1915		9.1	2.22617	91	25
14.7367	1.2223	100	28.193		9.1	2.22617	91	25
14.77	1.22064	100	28.1949		9.13333	2.226	91.3333	25
14.8033	1.21909	100	28.1965		9.13333	2.226	91.3333	25
14.8367	1.21753	100	28.1983		9.16667	2.22584	91.6667	25
14.87	1.21588	100	28.1998		9.16667	2.22584	91.6667	25
14.9033	1.21425	100	28.2009		9.2	2.22569	92	25
14.9367	0.97039	99.8732	28.203		9.23333	2.22554	92.3333	25
14.97	0.000844992	98.0458	28.2048		9.26667	2.22542	92.6667	25
15.0033	0.000845235	96.777	28.2065		9.26667	2.22542	92.6667	25
15.0367	0.000845572	95.7967	28.2075		9.3	2.2253	93	25
15.0702	0.000845265	94.9447	28.2095		9.3	2.2253	93	25
15.1035	0.000845669	94.1732	28.2112		9.33333	2.22519	93.3333	25
15.1368	0.000845172	93.459	28.2124		9.33333	2.22519	93.3333	25
15.1702	0.000845285	92.7886	28.2121		9.36667	2.22508	93.6667	25
15.2035	0.000845245	92.1535	28.2103		9.36667	2.22508	93.6667	25
15.2368	0.000845399	91.5475	28.2052		9.4	2.22499	94	25
15.2702	0.000845089	90.9654	28.2126		9.43333	2.22491	94.3333	25
15.3035	0.000845215	90.4011	28.2828		9.43333	2.22491	94.3333	25
15.3368	0.000845279	89.8487	28.3641		9.46667	2.22484	94.6667	25
15.3702	0.000845729	89.3045	28.4317		9.46667	2.22484	94.6667	25
15.4035	0.000845265	88.7655	28.5123		9.5	2.22477	95	25
15.4368	0.000845195	88.2288	28.6124		9.5	2.22477	95	25
15.4702	0.000845365	87.6912	28.7202		9.53333	2.22472	95.3333	25
15.5035	0.000845242	87.1497	28.8345		9.56667	2.22466	95.6667	25
15.5368	0.000845365	86.6019	28.958		9.6	2.22462	96	25
15.5702	0.000845305	86.0451	29.0906		9.63333	2.2246	96.3333	25
15.6035	0.000845112	85.4767	29.2306		9.63333	2.2246	96.3333	25
15.6368	0.000845235	84.8942	29.379		9.66667	2.22457	96.6667	25
15.6702	0.000844852	84.2951	29.5338		9.66667	2.22457	96.6667	25
15.7035	0.000845029	83.677	29.6962		9.7	2.22456	97	25
15.7368	0.000845269	83.0375	29.8643		9.7	2.22456	97	25
15.7702	0.000845375	82.3741	30.0393		9.73333	2.22455	97.3333	25
15.8035	0.000845292	81.6845	30.2199		9.76667	2.22455	97.6667	25
15.8368	0.000845072	80.9662	30.4073		9.8	2.22456	98	25
15.8702	0.000845272	80.217	30.5993		9.83333	2.22458	98.3333	25
15.9035	0.000845352	79.4346	30.7974		9.86667	2.22461	98.6667	25
15.9368	0.000845095	78.6169	31.0008		9.9	2.22464	99	25
15.9702	0.000845449	77.7618	31.2085		9.93333	2.22468	99.3333	25
16.0035	0.000845395	76.8676	31.4211		9.96667	2.22473	99.6667	25
16.0368	0.000845252	75.9326	31.6384		10	2.22479	100	25
16.0702	0.000845212	74.9554	31.8601		10	2.22479	100	25
16.1035	0.000845302	73.935	32.0856		10	2.22479	100	25
16.1368	0.000845312	72.8707	32.315		10	2.22479	100	25
16.1702	0.000845349	71.7623	32.5483		10.0167	2.12721	100	25
16.2035	0.000845282	70.61	32.7854		10.0167	2.12721	100	25
16.2368	0.000845125	69.4146	33.0242		10.0333	2.05932	100	25
16.2702	0.000845342	68.1774	33.2674		10.05	2.00848	100	25
16.3035	0.000845262	66.9	33.5142		10.05	2.00848	100	25
16.3368	0.000845252	65.5848	33.7637		10.0833	1.9347	100	25
16.3702	0.000845172	64.2347	34.0158		10.1167	1.8854	100	25
16.4035	0.000845069	62.853	34.2701		10.1167	1.8854	100	25
16.4368	0.000845179	61.4437	34.5279		10.15	1.84975	100	25
16.4702	0.000845055	60.0109	34.7876		10.15	1.84976	100	25
16.5035	0.000845632	58.5591	35.05		10.1833	1.82258	100	25
16.5368	0.000845095	57.0931	35.3148		10.2167	1.80102	100	25
16.5702	0.000845219	55.6174	35.5812		10.25	1.78334	100	25
16.6035	0.000845162	54.1368	35.8505		10.2833	1.76841	100	25
16.6368	0.000845115	52.6563	36.1225		10.3167	1.75552	100	25
16.6702	0.000845182	51.1808	36.395		10.35	1.74412	100	25
16.7035	0.000845289	49.7146	36.6696		10.3833	1.73386	100	25
16.7368	0.000845229	48.2619	36.9455		10.4167	1.72448	100	25
16.7702	0.000845282	46.8262	37.2242		10.4167	1.72448	100	25
16.8035	0.000845629	45.4105	37.504		10.45	1.71578	100	25
16.8368	0.000845085	44.0176	37.7849		10.45	1.71578	100	25
16.8702	0.000845195	42.6501	38.0669		10.4833	1.70763	100	25
16.9035	0.000845029	41.3097	38.3514		10.5167	1.6999	100	25
16.9368	0.000845179	39.9978	38.6368		10.55	1.69253	100	25
16.9702	0.000845279	38.7155	38.9241		10.55	1.69253	100	25
17.0035	0.000845365	37.4638	39.2117		10.5833	1.68545	100	25
17.0368	0.000845019	36.2437	39.5016		10.5833	1.68545	100	25
17.0702	0.000844858	35.0557	39.7916		10.6167	1.67861	100	25
17.1035	0.000845182	33.8994	40.0846		10.65	1.67198	100	25
17.1368	0.000845042	32.7747	40.3768		10.6833	1.66552	100	25
17.1702	0.000845015	31.6816	40.6696		10.7167	1.65922	100	25
17.2035	0.000845159	30.6195	40.9629		10.7167	1.65922	100	25
17.2368	0.000845699	29.5879	41.258		10.75	1.65306	100	25
17.2702	0.000845462	28.5865	41.5544		10.75	1.65306	100	25
17.3035	0.000845075	27.6147	41.8536		10.7833	1.64701	100	25
17.3368	0.000844892	26.6719	42.1552		10.8167	1.64108	100	25
17.3702	0.000845362	25.7578	42.4628		10.85	1.63524	100	25
17.4037	0.000845092	24.8721	42.7747		10.85	1.63524	100	25
17.437	0.000845099	24.0142	43.0881		10.8833	1.62951	100	25
17.4703	0.000845239	23.1839	43.4031		10.8833	1.62951	100	25
17.5037	0.000845035	22.3806	43.7166		10.9167	1.62386	100	25
17.537	0.000844989	21.6039	44.0266		10.9167	1.62386	100	25
17.5703	0.000845095	20.8532	44.3342		10.95	1.6183	100	25
17.6037	0.000845209	20.128	44.6417		10.95	1.6183	100	25
17.637	0.000845119	19.4276	44.9478		10.9833	1.61281	100	25
17.6703	0.000845012	18.751	45.253		10.9833	1.61281	100	25
17.7037	0.000845415	18.0976	45.5586		11.0167	1.6074	100	25
17.737	0.000845165	17.4663	45.8642		11.0167	1.6074	100	25
17.7703	0.000845255	16.856	46.1696		11.05	1.60205	100	25
17.8037	0.000845309	16.2665	46.4731		11.0833	1.59678	100	25
17.837	0.000845259	15.6971	46.7813		11.0833	1.59678	100	25
17.8703	0.000845195	15.1471	47.0872		11.1167	1.59157	100	25
17.9037	0.000844965	14.6156	47.3942		11.15	1.58643	100	25
17.937	0.000845019	14.1018	47.7007		11.1833	1.58134	100	25
17.9703	0.000845452	13.6053	48.0089		11.1833	1.58134	100	25
18.0037	0.000845679	13.1258	48.317		11.2167	1.57632	100	25
18.037	0.000845035	12.6625	48.6251		11.25	1.57136	100	25
18.0703	0.000845245	12.2147	48.9338		11.2833	1.56645	100	25
18.1037	0.000845099	11.7819	49.2427		11.2833	1.56645	100	25
18.137	0.000845132	11.3637	49.5526		11.3167	1.5616	100	25
18.1703	0.000844838	10.9597	49.8634		11.3167	1.5616	100	25
18.2037	0.000845262	10.569	50.1736		11.35	1.55681	100	25
18.237	0.000845052	10.1915	50.4832		11.35	1.55681	100	25
18.2703	0.000845245	9.82688	50.7955		11.3833	1.55206	100	25
18.3037	0.000844925	9.47447	51.1072		11.3833	1.55206	100	25
18.337	0.000845275	9.13388	51.4184		11.4167	1.54737	100	25
18.3703	0.000845195	8.80482	51.7321		11.4167	1.54737	100	25
18.4037	0.000845569	8.48707	52.0444		11.45	1.54272	100	25
18.437	0.000845225	8.17972	52.3564		11.4833	1.53813	100	25
18.4703	0.000845165	7.88183	52.6726		11.5167	1.53358	100	25
18.5037	0.000845239	7.59441	52.9855		11.5167	1.53358	100	25
18.537	0.000844989	7.31677	53.2992		11.55	1.52909	100	25
18.5703	0.000845152	7.04848	53.6158		11.5833	1.52463	100	25
18.6037	0.000845449	6.78884	53.929		11.6167	1.52023	100	25
18.637	0.000845282	6.53799	54.244		11.65	1.51587	100	25
18.6703	0.000845092	6.2959	54.5626		11.65	1.51587	100	25
18.7037	0.000845269	6.06241	54.8743		11.6833	1.51154	100	25
18.737	0.000844972	5.83674	55.1923		11.6833	1.51154	100	25
18.7703	0.000845145	5.61912	55.5106		11.7167	1.50727	100	25
18.8037	0.000845272	5.40839	55.8214		11.75	1.50303	100	25
18.837	0.000845385	5.20551	56.1408		11.75	1.50303	100	25
18.8703	0.000844962	5.00983	56.4583		11.7833	1.49885	100	25
18.9037	0.000845059	4.82081	56.7689		11.8167	1.4947	100	25
18.937	0.000845095	4.63854	57.0894		11.8167	1.4947	100	25
18.9703	0.000845079	4.46302	57.4055		11.85	1.49058	100	25
19.0037	0.000845295	4.29394	57.7152		11.85	1.49058	100	25
19.037	0.000845005	4.13117	58.0392		11.8833	1.48651	100	25
19.0703	0.000844875	3.9742	58.3505		11.9167	1.48247	100	25
19.1037	0.000845135	3.8233	58.6624		11.95	1.47848	100	25
19.137	0.000845202	3.67791	58.9893		11.95	1.47848	100	25
19.1703	0.000845325	3.53793	59.2943		11.9833	1.47452	100	25
19.2037	0.000845232	3.40317	59.6124		11.9833	1.47452	100	25
19.237	0.000845045	3.27318	59.9408		12.0167	1.47059	100	25
19.2703	0.000845175	3.14845	60.2372		12.0167	1.47059	100	25
19.3037	0.000844975	3.02886	60.5672		12.05	1.46671	100	25
19.337	0.000845062	2.91412	60.8923		12.0833	1.46286	100	25
19.3703	0.000845125	2.80602	61.1798		12.1167	1.45904	100	25
19.4037	0.000844995	2.70494	61.5338		12.1167	1.45904	100	25
19.437	0.000845275	2.60966	61.8387		12.15	1.45526	100	25
19.4703	0.000844939	2.51896	62.129		12.15	1.45526	100	25
19.5037	0.000845102	2.43229	62.5118		12.1833	1.4515	100	25
19.537	0.000845229	2.3489	62.7729		12.1833	1.4515	100	25
19.5703	0.000845172	2.26928	63.0962		12.2167	1.44779	100	25
19.6037	0.000844838	2.19391	63.4978		12.25	1.44411	100	25
19.637	0.000845292	2.12203	63.6894		12.2833	1.44045	100	25
19.6703	0.000845119	2.05191	64.1011		12.2833	1.44045	100	25
19.7037	0.000845049	1.98567	64.4769		12.3167	1.43683	100	25
19.7372	0.000845035	1.92182	64.6026		12.3167	1.43683	100	25
19.7705	0.000845069	1.86121	65.1778		12.35	1.43324	100	25
19.8038	0.000845129	1.80372	65.4045		12.3833	1.42968	100	25
19.8372	0.000845405	1.74744	65.5992		12.3833	1.42968	100	25
19.8705	0.000845145	1.69486	66.2831		12.4167	1.42615	100	25
19.9038	0.000845229	1.64441	66.2813		12.4167	1.42615	100	25
19.9372	0.000845322	1.59708	66.7576		12.45	1.42264	100	25
19.9705	0.000845556	1.55336	67.2877		12.45	1.42264	100	25
20.0038	0.000845005	1.5106	67.2546		12.4833	1.41917	100	25
20.0372	0.000845019	1.47096	67.9583		12.5167	1.41573	100	25
20.0705	0.000845402	1.43387	68.164		12.55	1.41231	100	25
20.1038	0.000845435	1.39862	68.3698		12.55	1.41231	100	25
20.1372	0.000844879	1.36731	69.0196		12.5833	1.40892	100	25
20.1705	0.000845035	1.33712	69.0363		12.6167	1.40557	100	25
20.2038	0.000845099	1.3094	69.5419		12.65	1.40223	100	25
20.2372	0.000845209	1.28443	69.9017		12.6833	1.39892	100	25
20.2705	0.000844745	1.26022	70.0639		12.7167	1.39564	100	25
20.3038	0.000845062	1.23874	70.6055		12.75	1.39238	100	25
20.3372	0.000844899	1.21952	70.798		12.7833	1.38915	100	25
20.3705	0.000845049	1.20189	71.1652		12.8167	1.38595	100	25
20.4038	0.000845135	1.18603	71.5557		12.8167	1.38595	100	25
20.4372	0.000845252	1.17096	71.8053		12.85	1.38277	100	25
20.4705	0.000845189	1.15762	72.2071		12.8833	1.37961	100	25
20.5038	0.000845362	1.14608	72.5192		12.8833	1.37961	100	25
20.5372	0.000845219	1.13715	72.8428		12.9167	1.37649	100	25
20.5705	0.000845059	1.1294	73.2084		12.95	1.37338	100	25
20.6038	0.000845482	1.12238	73.5199		12.9833	1.37028	100	25
20.6372	0.000845369	1.11493	73.868		12.9833	1.37028	100	25
20.6705	0.000845302	1.10932	74.208		13.0167	1.36722	100	25
20.7038	0.000845105	1.10599	74.5346		13.05	1.36419	100	25
20.7372	0.000845512	1.10327	74.8817		13.0833	1.36117	100	25
20.7705	0.000844899	1.0995	75.2134		13.0833	1.36117	100	25
20.8038	0.000845465	1.09781	75.5497		13.1167	1.35817	100	25
20.8372	0.000844935	1.09655	75.8899		13.1167	1.35817	100	25
20.8705	0.000844362	1.09577	76.2236		13.15	1.3552	100	25
20.9038	0.000845425	1.09696	76.5617		13.15	1.3552	100	25
20.9372	0.000845556	1.09783	76.8993		13.1833	1.35224	100	25
20.9705	0.000844982	1.09939	77.2344		13.2167	1.34931	100	25
21.0038	0.000845586	1.10154	77.5725		13.2167	1.34932	100	25
21.0372	0.000844845	1.10393	77.9091		13.25	1.3464	100	25
21.0705	0.000845439	1.10803	78.245		13.2833	1.34351	100	25
21.1038	0.000845302	1.1121	78.5821		13.2833	1.34351	100	25
21.1372	0.000845259	1.1167	78.9188		13.3167	1.34064	100	25
21.1705	0.000845342	1.12261	79.2549		13.35	1.33779	100	25
21.2038	0.000845032	1.12872	79.5913		13.3833	1.33497	100	25
21.2372	0.000845569	1.13494	79.9267		13.4167	1.33215	100	25
21.2705	0.000845229	1.14142	80.2639		13.45	1.32936	100	25
21.3038	0.000845325	1.14837	80.6		13.4833	1.32659	100	25
21.3372	0.000845465	1.15577	80.9362		13.5167	1.32384	100	25
21.3705	0.000845042	1.16267	81.2717		13.55	1.3211	100	25
21.4038	0.000845499	1.17027	81.6081		13.55	1.3211	100	25
21.4372	0.000845279	1.17731	81.9438		13.5833	1.31839	100	25
21.4705	0.000845292	1.18429	82.2802		13.6167	1.31569	100	25
21.5038	0.000845275	1.19192	82.615		13.65	1.31301	100	25
21.5372	0.000845596	1.20079	82.9515		13.65	1.31301	100	25
21.5705	0.000844939	1.20813	83.287		13.6833	1.31035	100	25
21.6038	0.000845349	1.21619	83.6226		13.6833	1.31035	100	25
21.6372	0.000844825	1.22468	83.9581		13.7167	1.30771	100	25
21.6705	0.000845189	1.23425	84.2939		13.7167	1.30771	100	25
21.7038	0.000845099	1.24165	84.629		13.75	1.30508	100	25
21.7372	0.000845215	1.24962	84.9639		13.7833	1.30247	100	25
21.7705	0.000845005	1.25779	85.2996		13.7833	1.30247	100	25
21.8038	0.000844848	1.26721	85.6348		13.8167	1.29988	100	25
21.8372	0.000845169	1.27483	85.9701		13.85	1.2973	100	25
21.8705	0.000845272	1.28352	86.3042		13.85	1.2973	100	25
21.9038	0.000845229	1.29064	86.6402		13.8833	1.29473	100	25
21.9372	0.000845175	1.30062	86.9752		13.9167	1.2922	100	25
21.9705	0.000845272	1.30842	87.3095		13.95	1.28967	100	25
22.0038	0.000844925	1.31734	87.6452		13.9833	1.28715	100	25
22.0372	0.000845149	1.32745	87.9801		13.9833	1.28715	100	25
22.0706	0.000845115	1.33417	88.3141		14.0167	1.28466	100	25
22.104	0.000845035	1.34265	88.6501		14.0167	1.28466	100	25
22.1373	0.000845335	1.35063	88.9838		14.05	1.28218	100	25
22.1707	0.000845069	1.35754	89.3193		14.05	1.28218	100	25
22.204	0.000845542	1.36566	89.6534		14.0833	1.27971	100	25
22.2373	0.000844915	1.3733	89.9887		14.0833	1.27971	100	25
22.2707	0.000845159	1.38083	90.3141		14.1167	1.27726	100	25
22.304	0.000845089	1.38721	90.6226		14.1167	1.27726	100	25
22.3373	0.000845342	1.39479	90.9241		14.15	1.27483	100	25
22.3707	0.000845419	1.40215	91.2122		14.15	1.27483	100	25
22.404	0.000845309	1.40967	91.4934		14.1833	1.27241	100	25
22.4373	0.000845052	1.41801	91.7657		14.2167	1.27	100	25
22.4707	0.000845362	1.42343	92.0297		14.25	1.26761	100	25
22.504	0.000845309	1.43084	92.288		14.25	1.26761	100	25
22.5373	0.000845125	1.43757	92.5385		14.2833	1.26524	100	25
22.5707	0.000844962	1.44384	92.7832		14.3167	1.26287	100	25
22.604	0.000845399	1.45047	93.0218		14.3167	1.26287	100	25
22.6373	0.000845429	1.45721	93.252		14.35	1.26053	100	25
22.6707	0.000845172	1.46701	93.4787		14.3833	1.25819	100	25
22.704	0.000845085	1.47744	93.7076		14.4167	1.25587	100	25
22.7373	0.000845215	1.48617	93.975		14.4167	1.25587	100	25
22.7707	0.000845302	1.49397	94.1609		14.45	1.25356	100	25
22.804	0.000845175	1.50113	94.3009		14.45	1.25356	100	25
22.8373	0.000845049	1.50824	94.4409		14.4833	1.25127	100	25
22.8707	0.000844949	1.51415	94.6641		14.4833	1.25127	100	25
22.904	0.000844925	1.52037	94.9465		14.5167	1.24899	100	25
22.9373	0.000845269	1.52393	95.1611		14.5167	1.24899	100	25
22.9707	0.000845049	1.52728	95.3419		14.55	1.24672	100	25
23.004	0.000844955	1.53188	95.7719		14.5833	1.24447	100	25
23.0373	0.000845502	1.5353	95.8349		14.6167	1.24223	100	25
23.0707	0.000845255	1.53694	96.2172		14.6167	1.24223	100	25
23.104	0.000845375	1.53879	96.0283		14.65	1.24	100	25
23.1373	0.000844755	1.54037	96.4726		14.65	1.24	100	25
23.1707	0.000844618	1.54081	96.7172		14.6833	1.23779	100	25
23.204	0.000844949	1.54055	96.9422		14.7167	1.23558	100	25
23.2373	0.000845052	1.54036	97.5763		14.75	1.23339	100	25
23.2707	0.000844495	1.54136	98.719		14.75	1.23339	100	25
23.304	0.000844922	1.54396	98.9052		14.7833	1.23122	100	25
23.3373	0.000844952	1.54678	99.4579		14.7833	1.23122	100	25
23.3707	0.000845482	1.5511	99.5847		14.8167	1.22905	100	25
23.404	0.000845039	1.55175	99.2062		14.85	1.22689	100	25
23.4373	0.000845019	1.55193	99.2234		14.85	1.22689	100	25
23.4707	0.000844929	1.55514	100.085		14.8833	1.22475	100	25
23.504	0.000844992	1.55706	100.343		14.9167	1.22262	100	25
23.5373	0.000845069	1.56168	100.493		14.9167	1.22262	100	25
23.5707	0.000845432	1.5675	100.538		14.95	1.2205	100	25
23.604	0.000845275	1.56957	100.76		14.9833	1.21839	100	25
23.6373	0.000845295	1.57105	100.583		15	1.21734	100	25
23.6707	0.000845265	1.56794	100.253		15	1.21734	100	25
23.704	0.000845265	1.56682	99.8289		15.0002	0.00218	98.1496	25
23.7373	0.000845532	1.56632	100.567		15.0003	7.02151e-05	98.1466	25
23.7707	0.000845766	1.56635	100.977		15.0005	3.313e-06	98.1463	25
23.804	0.000845829	1.5663	101.432		15.0007	9.28648e-07	98.1462	25
23.8373	0.000845302	1.56589	101.208		15.0008	2.63067e-07	98.146	25
23.8707	0.000845319	1.56589	100.452		15.0008	2.63067e-07	98.146	25
					15.001	-1.22544e-07	98.1458	25
					15.001	-1.22544e-07	98.1458	25
					15.0012	-3.31278e-07	98.1457	25
					15.0013	-4.39129e-07	98.1455	25
					15.0013	-4.39129e-07	98.1455	25
					15.0015	-4.91342e-07	98.1453	25
					15.0017	-5.13152e-07	98.1452	25
					15.0018	-5.18453e-07	98.145	25
					15.002	-5.14866e-07	98.1448	25
					15.0022	-5.06559e-07	98.1447	25
					15.0023	-4.95807e-07	98.1445	25
					15.0025	-4.83846e-07	98.1443	25
					15.0025	-4.83846e-07	98.1443	25
					15.0027	-4.71345e-07	98.1442	25
					15.0027	-4.71345e-07	98.1442	25
					15.0028	-4.5866e-07	98.144	25
					15.003	-4.45988e-07	98.1439	25
					15.0032	-4.3343e-07	98.1437	25
					15.0032	-4.3343e-07	98.1437	25
					15.0033	-4.2104e-07	98.1435	25
					15.0033	-4.2104e-07	98.1435	25
					15.0035	-4.08847e-07	98.1434	25
					15.0037	-3.96866e-07	98.1432	25
					15.0038	-3.85104e-07	98.143	25
					15.004	-3.73565e-07	98.1429	25
					15.0042	-3.62251e-07	98.1427	25
					15.0043	-3.51161e-07	98.1425	25
					15.0045	-3.40296e-07	98.1424	25
					15.0047	-3.29655e-07	98.1422	25
					15.0048	-3.19237e-07	98.142	25
					15.0048	-3.19237e-07	98.142	25
					15.005	-3.09042e-07	98.1419	25
					15.005	-3.09042e-07	98.1419	25
					15.0052	-2.99068e-07	98.1417	25
					15.0052	-2.99068e-07	98.1417	25
					15.0053	-2.89314e-07	98.1415	25
					15.0055	-2.79778e-07	98.1414	25
					15.0057	-2.70461e-07	98.1412	25
					15.0058	-2.61357e-07	98.141	25
					15.006	-2.52469e-07	98.1409	25
					15.0062	-2.43794e-07	98.1407	25
					15.0063	-2.3533e-07	98.1405	25
					15.0063	-2.3533e-07	98.1405	25
					15.0065	-2.27074e-07	98.1404	25
					15.0065	-2.27074e-07	98.1404	25
					15.0067	-2.19027e-07	98.1402	25
					15.0067	-2.19027e-07	98.1402	25
					15.0068	-2.11185e-07	98.14	25
					15.0068	-2.11185e-07	98.14	25
					15.007	-2.03546e-07	98.1399	25
					15.007	-2.03546e-07	98.1399	25
					15.0072	-1.9611e-07	98.1397	25
					15.0073	-1.88872e-07	98.1395	25
					15.0075	-1.81832e-07	98.1394	25
					15.0077	-1.74987e-07	98.1392	25
					15.0078	-1.68335e-07	98.1391	25
					15.008	-1.61873e-07	98.1389	25
					15.008	-1.61873e-07	98.1389	25
					15.0082	-1.55599e-07	98.1387	25
					15.0082	-1.55599e-07	98.1387	25
					15.0083	-1.49511e-07	98.1385	25
					15.0085	-1.43606e-07	98.1384	25
					15.0085	-1.43606e-07	98.1384	25
					15.0087	-1.37881e-07	98.1382	25
					15.0087	-1.37881e-07	98.1382	25
					15.0088	-1.32335e-07	98.138	25
					15.009	-1.26964e-07	98.1379	25
					15.0092	-1.21765e-07	98.1377	25
					15.0093	-1.16736e-07	98.1375	25
					15.0095	-1.11875e-07	98.1374	25
					15.0097	-1.07177e-07	98.1372	25
					15.0098	-1.02642e-07	98.137	25
					15.0098	-1.02642e-07	98.137	25
					15.01	-9.82661e-08	98.1369	25
					15.01	-9.82661e-08	98.1369	25
					15.0102	-9.40442e-08	98.1367	25
					15.0103	-8.99772e-08	98.1366	25
					15.0103	-8.99772e-08	98.1366	25
					15.0105	-8.60594e-08	98.1364	25
					15.0105	-8.60594e-08	98.1364	25
					15.0107	-8.22894e-08	98.1362	25
					15.0107	-8.22894e-08	98.1362	25
					15.0108	-7.8663e-08	98.1361	25
					15.011	-7.51786e-08	98.1359	25
					15.0112	-7.18322e-08	98.1357	25
					15.0113	-6.86214e-08	98.1356	25
					15.0115	-6.55427e-08	98.1354	25
					15.0117	-6.2594e-08	98.1352	25
					15.0118	-5.97713e-08	98.1351	25
					15.012	-5.70725e-08	98.1349	25
					15.0122	-5.44935e-08	98.1347	25
					15.0122	-5.44935e-08	98.1347	25
					15.0123	-5.2033e-08	98.1346	25
					15.0123	-5.2033e-08	98.1346	25
					15.0125	-4.96865e-08	98.1344	25
					15.0125	-4.96865e-08	98.1344	25
					15.0127	-4.74523e-08	98.1342	25
					15.0128	-4.53262e-08	98.1341	25
					15.013	-4.33073e-08	98.1339	25
					15.0132	-4.13896e-08	98.1337	25
					15.0133	-3.9573e-08	98.1336	25
					15.0135	-3.78539e-08	98.1334	25
					15.0137	-3.62278e-08	98.1332	25
					15.0137	-3.62278e-08	98.1332	25
					15.0138	-3.46945e-08	98.1331	25
					15.0138	-3.46945e-08	98.1331	25
					15.014	-3.32506e-08	98.1329	25
					15.014	-3.32506e-08	98.1329	25
					15.0142	-3.18916e-08	98.1327	25
					15.0142	-3.18916e-08	98.1327	25
					15.0143	-3.0617e-08	98.1326	25
					15.0143	-3.0617e-08	98.1326	25
					15.0145	-2.94223e-08	98.1324	25
					15.0147	-2.83061e-08	98.1322	25
					15.0148	-2.72659e-08	98.1321	25
					15.0148	-2.72659e-08	98.1321	25
					15.015	-2.6298e-08	98.1319	25
					15.0152	-2.54008e-08	98.1318	25
					15.0153	-2.45719e-08	98.1316	25
					15.0153	-2.45719e-08	98.1316	25
					15.0155	-2.38075e-08	98.1314	25
					15.0155	-2.38075e-08	98.1314	25
					15.0157	-2.31075e-08	98.1313	25
					15.0157	-2.31075e-08	98.1312	25
					15.0158	-2.24676e-08	98.1311	25
					15.0158	-2.24676e-08	98.1311	25
					15.016	-2.18863e-08	98.1309	25
					15.016	-2.18863e-08	98.1309	25
					15.0162	-2.13613e-08	98.1307	25
					15.0163	-2.08902e-08	98.1306	25
					15.0165	-2.04714e-08	98.1304	25
					15.0167	-2.01009e-08	98.1302	25
					15.0167	-2.01009e-08	98.1302	25
					15.0333	-7.69781e-08	98.1133	25.1667
					15.05	-7.41553e-08	98.0957	25.3333
					15.05	-7.41553e-08	98.0957	25.3333
					15.0667	-7.884e-08	98.0773	25.5
					15.1	-9.97216e-08	98.0381	25.8333
					15.1667	-7.51215e-08	97.9495	26.5
					15.1667	-7.51215e-08	97.9495	26.5
					15.2667	-7.50859e-08	97.7862	27.5
					15.2667	-7.50859e-08	97.7862	27.5
					15.4167	-7.27568e-08	97.4543	29
					15.5833	-6.44374e-08	96.9191	30.6667
					15.75	-4.871e-08	96.14	32.3333
					15.75	-4.871e-08	96.14	32.3333
					15.9167	-2.90453e-08	95.0294	34
					15.9167	-2.90453e-08	95.0294	34
					16.0833	-1.27357e-08	93.4926	35.6667
					16.25	-4.08553e-09	91.4538	37.3333
					16.25	-4.08553e-09	91.4538	37.3333
					16.4167	-3.69903e-09	88.9056	39
					16.4167	-3.69903e-09	88.9056	39
					16.5833	-2.72787e-10	85.9698	40.6667
					16.75	8.40052e-10	82.9142	42.3333
					16.9167	9.3955e-10	80.0568	44
					17.0833	1.64963e-10	77.5771	45.6667
					17.0833	1.64963e-10	77.5771	45.6667
					17.25	3.75602e-10	75.3684	47.3333
					17.4167	3.1306e-10	73.0626	49
					17.5833	-1.35982e-09	70.2053	50.6667
					17.5833	-1.35982e-09	70.2053	50.6667
					17.75	-1.10282e-08	66.4087	52.3333
					17.9167	-2.69355e-08	61.3954	54
					18.0833	-2.80139e-08	55.1057	55.6667
					18.25	-7.08555e-09	47.8675	57.3333
					18.25	-7.08555e-09	47.8675	57.3333
					18.4167	-4.1799e-10	40.1572	59
					18.5833	-1.12541e-10	32.4168	60.6667
					18.75	-1.55712e-09	25.1066	62.3333
					18.75	-1.55712e-09	25.1066	62.3333
					18.9167	-9.87721e-09	18.6123	64
					19.0833	-2.23665e-08	13.1785	65.6667
					19.25	-2.66741e-08	8.8897	67.3333
					19.4167	-2.00358e-08	5.69473	69
					19.5833	-1.04178e-08	3.4507	70.6667
					19.5833	-1.04178e-08	3.4507	70.6667
					19.75	-3.9328e-09	1.96911	72.3333
					19.9167	-1.0956e-09	1.05344	74
					20.0833	-2.2446e-10	0.52618	75.6667
					20.25	-3.33908e-11	0.24453	77.3333
					20.4167	-3.5536e-12	0.10546	79
					20.5833	-2.67415e-13	0.04212	80.6667
					20.5833	-2.67415e-13	0.04212	80.6667
					20.75	-7.39721e-08	0.01555	82.3333
					20.75	-7.39721e-08	0.01555	82.3333
					20.9167	-1.39712e-08	0.00531	84
					21.0833	-2.19915e-09	0.00168	85.6667
					21.25	-2.91237e-10	0.000489446	87.3333
					21.25	-2.91237e-10	0.000489446	87.3333
					21.4167	-3.24923e-11	0.000132185	89
					21.4167	-3.24923e-11	0.000132185	89
					21.5833	-3.05971e-12	3.30459e-05	90.6667
					21.75	-2.43807e-13	7.65388e-06	92.3333
					21.9167	-1.65554e-14	1.64405e-06	94
					22.0833	-7.67894e-16	3.27878e-07	95.6667
					22.0833	-1.12941e-15	3.27878e-07	95.6667
					22.25	-1.38517e-16	6.07866e-08	97.3333
					22.4167	-4.39743e-17	1.04898e-08	99
					22.5167	8.63774e-17	2.5719e-09	100

## Sheet: Fig.1I
Strain %	Force N
-0.02038	0
0.02012	0.03
0.06997	-0.01
0.16161	0.01
0.19782	-0.03
0.24044	-0.01
0.28775	0.05
0.38278	-0.01
0.41859	0
0.46674	0.1
0.56602	-0.04
0.59968	0.07
0.64189	-0.01
0.74927	-0.04
0.79019	0.06
0.82981	-0.04
0.8929	0.03
0.96576	0.02
1.01648	-0.06
1.04588	0.07
1.1571	0.02
1.19205	0
1.22061	0.05
1.33012	-0.03
1.36465	0.03
1.41408	0.02
1.48055	-0.01
1.54664	0.04
1.59391	-0.02
1.62931	0.01
1.73841	0.03
1.77164	-0.01
1.81553	0.05
1.91865	0.02
1.95147	0.01
1.99919	0.07
2.07167	0
2.1343	0.04
2.17054	-0.04
2.22549	0.03
2.31626	-0.03
2.34268	0.01
2.39809	0.04
2.49144	-0.05
2.52977	0.03
2.57069	0.01
2.64739	-0.02
2.71431	0.03
2.75097	0.01
2.8055	0.04
2.89414	0.03
2.92783	-0.04
2.97939	0.09
3.06248	-0.04
3.11404	-0.03
3.15793	0.11
3.22185	-0.05
3.29049	0.09
3.33566	0.02
3.38038	-0.04
3.47244	0.06
3.50781	-0.02
3.55085	0.06
3.65272	0.07
3.68934	-0.08
3.73878	0.09
3.80867	-0.01
3.87388	0.04
3.91396	0.03
3.95442	0.02
4.05542	0.06
4.08569	0.01
4.12193	0.09
4.21909	0.04
4.26852	0.04
4.32776	0.02
4.39678	0.04
4.45645	0.02
4.50162	0
4.55531	0.02
4.64909	0.01
4.6627	0.03
4.73388	0.02
4.82465	-0.03
4.85447	0.07
4.91074	-0.04
4.98277	0.05
5.03859	0.02
5.08076	0.01
5.12297	0.07
5.22013	-0.06
5.25378	0.08
5.31219	0.02
5.40212	-0.01
5.43535	0.11
5.48734	-0.06
5.55765	0.12
5.62541	0.02
5.66804	0.01
5.7196	0.1
5.80569	-0.05
5.84573	0.07
5.88749	-0.01
5.97871	0.01
6.02088	0.09
6.05925	-0.03
6.13085	0.06
6.20116	0.06
6.24463	-0.02
6.29619	0.05
6.38654	0.04
6.41594	0.03
6.46666	0
6.56553	0.05
6.60728	0.01
6.6533	0.03
6.72064	0.03
6.78456	0
6.82419	0.01
6.86001	0.06
6.97165	0
7.00576	0.04
7.05048	0.05
7.14554	0.03
7.18517	0.03
7.22308	0.03
7.30788	0.04
7.35777	0.03
7.39994	0.03
7.46386	0.08
7.55292	0.02
7.58745	0.05
7.64072	0.02
7.72339	0.04
7.75792	0.07
7.80138	0.03
7.86618	0.06
7.94756	0.02
7.99486	0
8.03068	0.05
8.13293	0.02
8.16662	0
8.21222	0.03
8.3115	0.03
8.34774	0.03
8.39759	0.04
8.4692	0.04
8.53267	0.05
8.57445	0.02
8.62089	0.07
8.71253	0.01
8.74276	0.04
8.79649	0.02
8.89962	0.03
8.92646	0.04
8.96738	-0.01
9.04237	0.06
9.11142	-0.04
9.15873	0.08
9.1958	0
9.29509	0.05
9.32578	0.1
9.36966	-0.01
9.47834	0.09
9.50218	0.01
9.54736	0
9.63132	0
9.68588	0.05
9.73829	0.02
9.76555	0.04
9.88446	0.06
9.91343	0.06
9.9488	0.05
10.0609	0.05
10.0843	0.02
10.1423	0.11
10.2254	0
10.274	0.06
10.3239	0.01
10.3579	0
10.4704	0.11
10.5062	-0.03
10.5523	0.07
10.6443	0.05
10.6869	0.05
10.7061	0.03
10.7956	0.1
10.8527	0.04
10.8962	0.04
10.9503	0.06
11.0492	0.01
11.073	0.07
11.1293	-0.01
11.2281	0.06
11.2426	0.07
11.3066	0.03
11.3816	0.02
11.4421	0.06
11.4838	-0.01
11.5397	0.1
11.6138	0.02
11.6475	0.02
11.6939	0.06
11.7932	0.03
11.8397	0.04
11.8789	-0.01
11.9509	0.07
12.0166	0.01
12.0626	0.05
12.1086	0.06
12.2062	0.06
12.2313	0.04
12.2833	0.03
12.3873	-0.04
12.4193	0.07
12.4713	0.01
12.5322	0.04
12.6029	0.07
12.6528	-0.02
12.6797	0.11
12.7926	0
12.8177	0.05
12.8667	0.05
12.9537	0.09
13.0052	0.06
13.0598	0.03
13.1228	0.09
13.1783	0.02
13.2213	0
13.269	0.08
13.3705	0
13.4011	0.05
13.442	0.01
13.5478	0.03
13.5737	0.1
13.6262	0
13.7101	0.08
13.7659	0.04
13.8102	0.01
13.8648	0.08
13.9505	0.03
13.9726	-0.02
14.0476	0
14.1414	0.03
14.1653	0.03
14.2121	0.02
14.2944	0.05
14.3443	0.06
14.3877	0.04
14.4465	0.07
14.5254	0.09
14.565	-0.01
14.614	0.03
14.7099	0.02
14.7418	0.01
14.7934	0.08
14.8689	-0.03
14.9332	0.11
14.9737	0.04
15.0159	0.01
15.1118	0.14
15.1454	-0.04
15.1931	0.11
15.2924	0.03
15.3283	0
15.3751	0.16
15.4492	-0.05
15.5047	0.07
15.546	0.05
15.5856	-0.03
15.7024	0.04
15.7352	0.02
15.7732	0.08
15.8682	0.08
15.9057	0
15.9589	0.09
16.0391	0
16.0906	0.07
16.1431	0.01
16.1601	0.01
16.2892	0.1
16.3148	0.05
16.3642	0
16.4533	0.07
16.49	0.03
16.5424	0.08
16.6178	0.07
16.6749	0.05
16.7099	0.03
16.7695	0.08
16.8633	0.06
16.8948	0.04
16.9506	0.07
17.0478	0.01
17.0734	0.07
17.1215	0.02
17.1931	0.04
17.257	0.12
17.3044	0.04
17.3538	0.05
17.4373	0.12
17.4812	0.02
17.5315	0.04
17.6244	0.08
17.6597	0.01
17.702	0.03
17.7663	0.06
17.8375	0.04
17.8788	0.07
17.9325	-0.03
18.0229	0.11
18.0544	0.03
18.1077	0.02
18.2019	0.09
18.2363	0.06
18.2854	0.01
18.3574	0.04
18.4166	-0.03
18.4622	0.04
18.5095	0.03
18.6012	0.02
18.6297	0.1
18.6842	0.02
18.7814	0.07
18.8194	0.07
18.8641	0.03
18.937	0.09
18.9971	0.02
19.029	0.07
19.0925	0.08
19.1922	0.03
19.2208	0.05
19.2711	0.07
19.3585	0.07
19.3959	0.03
19.4471	0.13
19.5374	0.01
19.5898	0.11
19.6303	0.08
19.6798	0.04
19.7697	0.09
19.811	-0.02
19.8536	0.05
19.9478	0.06
19.9909	0.03
20.0314	0.08
20.1033	0.01
20.1652	0.1
20.2125	0.07
20.2602	0.04
20.3471	0.08
20.3791	0.02
20.4324	0.07
20.5338	0.15
20.5743	-0.03
20.6028	0.15
20.6808	0
20.7524	0.05
20.7989	0.04
20.8538	0.01
20.9365	0.13
20.9727	-0.01
21.0077	0.08
21.1036	0.01
21.1496	0.11
21.1939	0.01
21.2621	0.04
21.3248	0.08
21.3708	0.01
21.4091	0.1
21.5161	0.02
21.5472	0.07
21.5962	0.05
21.6874	0
21.7296	0.05
21.7807	0.1
21.8344	0
21.9129	0.11
21.9529	0.03
21.9985	0.04
22.0978	0.05
22.1332	0.03
22.1839	-0.07
22.2606	0.1
22.3138	0.05
22.3624	0.02
22.434	0.13
22.4911	0.01
22.5363	0.07
22.5708	0.04
22.6825	0.02
22.7191	0.07
22.7592	0.07
22.8551	0.05
22.8853	0.03
22.9356	0.06
23.0102	0.03
23.0818	0.06
23.1236	0.07
23.179	0.03
23.2625	0.02
23.2791	0.11
23.3554	0.03
23.4496	0.09
23.4777	0
23.5203	0.1
23.5864	0.03
23.658	0.02
23.7023	0.05
23.7471	0.06
23.8391	0.07
23.8757	0
23.9252	0.13
24.0181	0.03
24.0599	0.08
24.1067	0.03
24.1694	0.07
24.2371	0.1
24.2793	-0.02
24.3322	0.09
24.4264	0.17
24.4617	-0.06
24.4996	0.12
24.5879	0.05
24.6415	0.05
24.688	0.12
24.7549	0.01
24.8184	0.09
24.8555	0.09
24.8909	-0.01
25.0068	0.02
25.0345	0.03
25.0818	0.07
25.1721	0.02
25.2122	0.07
25.2693	0.06
25.3371	0.01
25.412	0.09
25.4453	0.01
25.4691	0.09
25.5944	0.04
25.623	0.01
25.6801	0.15
25.7777	-0.02
25.8041	0.12
25.8493	0.06
25.9234	0.02
25.9865	0.09
26.0236	0.06
26.0794	0.09
26.1706	0.04
26.2056	0.11
26.2542	0.08
26.3552	0.07
26.3846	0.07
26.4348	0.02
26.5132	0.09
26.5738	0.13
26.61	0.02
26.6675	0.07
26.7476	0.09
26.7877	0
26.8341	0.11
26.9292	0.08
26.9663	0.08
27.0131	0.11
27.0856	0.04
27.1457	0.02
27.1866	0.09
27.2386	0.02
27.3345	0.02
27.3694	0.07
27.4176	0.04
27.5007	0.06
27.5548	0.1
27.6012	0.03
27.6639	0.09
27.7257	0.14
27.7594	-0.03
27.8211	0.14
27.9123	0.08
27.9537	0.05
27.9929	0.12
28.0683	0.05
28.1228	0.14
28.1693	0.06
28.2392	0.12
28.3104	0.05
28.3555	0.1
28.3786	0.13
28.4911	0.03
28.5226	0.12
28.5733	0.08
28.6781	0.02
28.7059	0.11
28.757	0.06
28.8252	0.03
28.9015	0.09
28.9496	0.1
28.973	0.11
29.0864	0.17
29.1128	0.1
29.1606	0.12
29.2675	0.1
29.3012	0.09
29.3468	0.07
29.3975	0.12
29.4806	0.12
29.5245	0.1
29.5633	0.09
29.666	0.12
29.6963	0.12
29.7465	0.12
29.8467	0.14
29.8834	0.08
29.9306	0.18
30.0095	0.15
30.0623	0.12
30.1041	0.14
30.1544	0.14
30.243	0.13
30.2822	0.11
30.3257	0.14
30.425	0.18
30.4616	0.15
30.5064	0.17
30.5729	0.18
30.6342	0.18
30.6743	0.16
30.7237	0.19
30.8243	0.15
30.8507	0.17
30.9083	0.17
30.976	0.2
31.0395	0.14
31.0868	0.17
31.1623	0.22
31.2236	0.2
31.2598	0.21
31.3055	0.2
31.3979	0.23
31.4363	0.23
31.4904	0.24
31.5641	0.22
31.6246	0.23
31.6694	0.22
31.7465	0.26
31.8036	0.26
31.8398	0.26
31.8974	0.25
31.9839	0.29
32.0197	0.33
32.0785	0.31
32.1731	0.31
32.2042	0.33
32.2464	0.29
32.3184	0.33
32.3772	0.35
32.428	0.32
32.4753	0.31
32.5771	0.36
32.5899	0.31
32.6517	0.35
32.7497	0.4
32.7885	0.4
32.8264	0.37
32.9112	0.42
32.9636	0.4
33.0135	0.36
33.0561	0.35
33.1563	0.47
33.1865	0.44
33.2295	0.35
33.3254	0.39
33.3689	0.46
33.4218	0.45
33.4946	0.46
33.5509	0.45
33.5909	0.45
33.6421	0.49
33.7375	0.48
33.7767	0.49
33.8215	0.49
33.9136	0.51
33.9528	0.47
33.9971	0.44
34.058	0.46
34.1287	0.51
34.1718	0.51
34.2263	0.5
34.3103	0.51
34.3482	0.53
34.3964	0.55
34.4893	0.58
34.5217	0.55
34.5715	0.53
34.6397	0.54
34.7122	0.53
34.7582	0.56
34.7842	0.57
34.9001	0.57
34.9252	0.56
34.9772	0.57
35.0774	0.63
35.1145	0.62
35.1583	0.6
35.2223	0.6
35.2964	0.62
35.3211	0.55
35.3919	0.59
35.4818	0.68
35.5129	0.64
35.556	0.61
35.6638	0.65
35.6992	0.66
35.7541	0.67
35.8014	0.67
35.8739	0.67
35.9254	0.67
35.977	0.68
36.0644	0.71
36.1023	0.7
36.1432	0.67
36.2263	0.67
36.2753	0.65
36.3239	0.64
36.3912	0.72
36.462	0.77
36.5007	0.72
36.554	0.7
36.6465	0.74
36.6819	0.74
36.7189	0.69
36.8229	0.72
36.8621	0.71
36.9065	0.7
36.9751	0.69
37.0441	0.73
37.0829	0.75
37.1247	0.76
37.2282	0.79
37.2563	0.76
37.2968	0.74
37.4038	0.76
37.4396	0.77
37.4826	0.76
37.5474	0.81
37.6245	0.79
37.6654	0.74
37.7077	0.74
37.8044	0.78
37.8385	0.79
37.8879	0.79
37.9825	0.81
38.0175	0.8
38.0614	0.8
38.1398	0.82
38.2024	0.85
38.2437	0.81
38.2979	0.76
38.3874	0.77
38.4283	0.77
38.4735	0.78
38.5689	0.84
38.6034	0.83
38.6618	0.81
38.7309	0.83
38.782	0.86
38.8208	0.84
38.874	0.81
38.967	0.83
38.9976	0.81
39.0501	0.79
39.1391	0.88
39.1873	0.86
39.2418	0.84
39.3156	0.89
39.3701	0.88
39.4174	0.81
39.4519	0.83
39.5563	0.88
39.5917	0.89
39.6373	0.86
39.7157	0.92
39.766	0.88
39.8201	0.85
39.8841	0.85
39.9488	0.86
39.9876	0.84
40.0336	0.82
40.1312	0.86
40.1627	0.88
40.2126	0.88
40.3132	0.94
40.346	0.9
40.3993	0.87
40.4747	0.87
40.5322	0.84
40.5749	0.83
40.6294	0.85
40.7155	0.86
40.7539	0.83
40.7901	0.85
40.8958	0.91
40.9397	0.92
40.9823	0.89
41.0475	0.88
41.1123	0.89
41.1617	0.86
41.2005	0.87
41.2981	0.88
41.33	0.88
41.3841	0.86
41.4834	0.9
41.5158	0.9
41.5644	0.88
41.6398	0.9
41.6978	0.9
41.7413	0.89
41.7958	0.9
41.8879	0.92
41.9202	0.91
41.9693	0.87
42.0634	0.86
42.1014	0.89
42.1431	0.88
42.2143	0.87
42.2718	0.87
42.3166	0.88
42.3639	0.9
42.4606	0.91
42.4998	0.88
42.5471	0.87
42.6255	0.91
42.6622	0.87
42.7125	0.86
42.7815	0.88
42.8552	0.9
42.903	0.87
42.9418	0.9
43.0376	0.92
43.0615	0.91
43.1148	0.9
43.2192	0.91
43.2537	0.92
43.3117	0.91
43.376	0.88
43.4408	0.88
43.4928	0.91
43.5384	0.91
43.6309	0.87
43.6462	0.84
43.7212	0.86
43.8154	0.92
43.8397	0.94
43.8827	0.94
43.9547	0.92
44.0268	0.91
44.0766	0.9
44.1073	0.89
44.2083	0.94
44.2441	0.92
44.2769	0.91
44.3916	0.91
44.4333	0.87
44.4691	0.89
44.5428	0.92
44.5978	0.93
44.6362	0.98
44.6865	0.93
44.7977	0.92
44.8292	0.92
44.8637	0.91
44.9724	0.89
44.9993	0.88
45.0466	0.88
45.1211	0.87
45.1791	0.93
45.223	0.94
45.2848	0.93
45.3704	0.95
45.4113	0.97
45.4625	0.91
45.5563	0.92
45.587	0.88
45.6283	0.91
45.7118	0.93
45.7659	0.93
45.8081	0.91
45.858	0.88
45.9547	0.91
45.9841	0.91
46.0331	0.91
46.1316	0.94
46.1648	0.92
46.2151	0.92
46.2833	0.97
46.3485	0.88
46.3932	0.88
46.4469	0.9
46.5296	0.95
46.5667	0.91
46.6072	0.88
46.7124	0.96
46.7465	0.92
46.7917	0.92
46.842	0.93
46.9276	0.99
46.9715	0.96
47.009	0.87
47.1215	0.92
47.1433	0.93
47.1953	0.89
47.3001	0.92
47.3321	0.89
47.3892	0.95
47.4475	0.92
47.5149	0.93
47.5622	0.92
47.5959	0.91
47.7071	1
47.7365	0.96
47.7765	0.91
47.881	0.94
47.9125	0.95
47.9726	0.91
48.0408	0.89
48.0906	0.92
48.1341	0.94
48.184	0.91
48.2837	0.96
48.3191	0.94
48.3676	0.94
48.4571	0.98
48.4985	0.92
48.5441	0.96
48.6071	0.95
48.6788	0.94
48.7171	0.93
48.7653	0.94
48.8607	0.94
48.8914	0.96
48.9404	0.97
49.0418	0.99
49.0687	0.94
49.1121	0.93
49.208	0.97
49.2566	0.92
49.2975	0.91
49.3525	0.92
49.4352	0.95
49.4633	0.92
49.5178	0.91
49.621	0.93
49.6508	0.91
49.6968	0.89
49.7757	0.95
49.8422	0.93
49.8852	0.92
49.9397	0.9
50.0177	0.89
50.0616	0.9
50.1047	0.91
50.212	0.95
50.2457	0.9
50.2922	0.9
50.3655	0.93
50.4162	0.91
50.4665	0.92
50.5108	0.93
50.6092	0.96
50.6472	0.89
50.697	0.9
50.7784	0.91
50.8146	0.91
50.8675	0.9
50.9489	0.92
51.0043	0.9
51.0486	0.93
51.1006	0.93
51.1935	0.93
51.2315	0.94
51.2715	0.91
51.3631	0.94
51.3981	0.9
51.4513	0.91
51.5268	0.93
51.5851	0.93
51.6316	0.89
51.6674	0.9
51.7735	0.96
51.8085	0.95
51.863	0.91
51.9572	0.95
51.9909	0.93
52.0335	0.92
52.0991	0.93
52.1699	0.94
52.2116	0.96
52.264	0.91
52.3501	0.89
52.3872	0.9
52.4413	0.92
52.5295	0.96
52.5692	0.94
52.6071	0.93
52.6718	0.93
52.7465	0.99
52.7908	0.92
52.8423	0.89
52.9378	0.98
52.9646	0.93
53.0107	0.9
53.1116	0.95
53.1441	0.93
53.1952	0.93
53.2685	0.95
53.3281	0.96
53.3827	0.93
53.3925	0.88
53.5195	0.93
53.5532	0.94
53.5936	0.94
53.7002	0.96
53.7326	0.95
53.7786	0.91
53.8595	0.94
53.9039	0.95
53.9423	0.91
53.9977	0.95
54.1068	0.99
54.1349	0.99
54.1847	0.97
54.2678	0.97
54.3045	0.97
54.3612	0.96
54.443	0.98
54.4907	0.98
54.538	0.99
54.5892	0.99
54.6867	0.99
54.7238	0.97
54.7694	0.97
54.8653	1
54.8922	0.98
54.9378	0.97
55.0136	0.97
55.0758	0.99
55.1172	0.98
55.1675	0.96
55.2523	0.97
55.2778	0.98
55.3315	0.98
55.4398	0.99
55.4645	0.98
55.5122	0.98
55.5847	1.02
55.661	1
55.7082	0.98
55.7381	0.94
55.8485	0.99
55.8685	0.99
55.9128	0.98
56.0364	1.03
56.0581	1.02
56.1101	1.02
56.1796	1.04
56.2354	1.01
56.2904	1.03
56.3296	1.02
56.4378	1.04
56.466	0.99
56.4933	1.02
56.6096	1.04
56.6369	0.98
56.6948	1.05
56.7728	1.06
56.8248	1.03
56.8674	1.03
56.904	1
57.0089	1.02
57.0323	1.02
57.0907	1.05
57.1819	1.06
57.2169	1.06
57.2791	1.05
57.3388	1.04
57.412	1.03
57.4474	1.01
57.4981	1
57.6008	1.02
57.629	1.04
57.6724	1.09
57.7658	1.08
57.8096	1.11
57.8553	1.1
57.92	1.08
57.9929	1.09
58.0376	1.07
58.0867	1.01
58.1655	1.05
58.2081	1.07
58.2558	1.06
58.353	1.11
58.3884	1.12
58.4276	1.1
58.4919	1.1
58.5686	1.1
58.6142	1.09
58.6628	1.09
58.7493	1.09
58.7822	1.05
58.8265	1.06
58.9296	1.13
58.9654	1.09
59.0148	1.05
59.0741	1.05
59.1457	1.11
59.1955	1.12
59.2215	1.08
59.34	1.1
59.3634	1.1
59.4133	1.09
59.4815	1.09
59.5633	1.13
59.6115	1.09
59.6826	1.12
59.7312	1.1
59.7687	1.11
59.8152	1.11
59.9217	1.17
59.9507	1.15
60.0018	1.15
60.0943	1.18
60.1228	1.14
60.1817	1.13
60.2481	1.11
60.3232	1.16
60.3559	1.15
60.3922	1.11
60.5081	1.19
60.5367	1.15
60.5818	1.13
60.685	1.19
60.7161	1.17
60.7557	1.17
60.8299	1.18
60.8963	1.19
60.9406	1.16
60.9875	1.16
61.0856	1.13
61.1192	1.18
61.1742	1.17
61.2607	1.19
61.2952	1.2
61.3443	1.18
61.4116	1.19
61.4849	1.21
61.5249	1.2
61.5744	1.21
61.6592	1.22
61.6932	1.18
61.7393	1.16
61.833	1.18
61.8812	1.19
61.9191	1.21
61.9886	1.22
62.0534	1.26
62.0985	1.23
62.1514	1.2
62.2468	1.28
62.2784	1.28
62.3163	1.2
62.4011	1.21
62.4531	1.21
62.5055	1.2
62.5754	1.26
62.6385	1.26
62.6956	1.24
62.7126	1.2
62.8337	1.26
62.8511	1.22
62.904	1.24
63.0054	1.3
63.0348	1.29
63.0983	1.3
63.1358	1.29
63.2389	1.29
63.2458	1.26
63.3139	1.27
63.4124	1.32
63.438	1.32
63.4972	1.31
63.5892	1.34
63.6276	1.32
63.6736	1.32
63.7286	1.34
63.8172	1.43
63.8556	1.37
63.911	1.34
63.9911	1.35
64.029	1.34
64.0772	1.34
64.1701	1.37
64.2093	1.37
64.2455	1.36
64.3073	1.4
64.387	1.43
64.4266	1.42
64.4689	1.38
64.5732	1.42
64.6022	1.36
64.6512	1.35
64.7552	1.38
64.7927	1.39
64.8426	1.41
64.9133	1.46
64.9726	1.49
65.0118	1.45
65.065	1.45
65.1528	1.48
65.1895	1.49
65.2364	1.5
65.3323	1.55
65.3706	1.52
65.4124	1.5
65.4724	1.51
65.547	1.52
65.5918	1.52
65.6335	1.49
65.7341	1.54
65.7665	1.53
65.8172	1.56
65.8995	1.62
65.9442	1.61
65.9885	1.6
66.0695	1.6
66.133	1.6
66.1761	1.59
66.2246	1.6
66.3197	1.65
66.3491	1.63
66.4045	1.63
66.4978	1.68
66.5259	1.65
66.5856	1.7
66.6585	1.71
66.716	1.74
66.7599	1.72
66.8106	1.71
66.8971	1.73
66.9316	1.7
66.9845	1.69
67.0795	1.74
67.1226	1.75
67.1618	1.74
67.2269	1.8
67.2952	1.83
67.3335	1.82
67.3863	1.83
67.4835	1.87
67.5219	1.87
67.5611	1.86
67.6488	1.93
67.6945	1.9
67.7417	1.88
67.8057	1.89
67.8756	1.92
67.9259	1.92
67.9617	1.92
68.069	2
68.101	2
68.1402	1.98
68.2348	2.01
68.2792	1.99
68.3307	2.01
68.4032	2.03
68.4594	2.05
68.5003	2.02
68.5566	2.05
68.6495	2.13
68.6853	2.11
68.7245	2.14
68.8259	2.19
68.8634	2.15
68.9052	2.15
68.9717	2.19
69.0407	2.22
69.0786	2.22
69.1332	2.22
69.2265	2.28
69.2589	2.25
69.3139	2.25
69.4055	2.3
69.4404	2.31
69.4818	2.3
69.5602	2.39
69.6254	2.4
69.6676	2.36
69.7179	2.39
69.8061	2.44
69.8551	2.44
69.8973	2.42
69.9885	2.47
70.0268	2.44
70.0665	2.46
70.1295	2.49
70.2058	2.54
70.2463	2.54
70.2868	2.53
70.3895	2.59
70.421	2.57
70.47	2.58
70.5685	2.63
70.6056	2.62
70.6558	2.61
70.7172	2.64
70.7896	2.67
70.8212	2.62
70.874	2.68
70.9686	2.76
70.9993	2.73
71.0483	2.73
71.1323	2.79
71.1907	2.79
71.2418	2.78
71.3126	2.81
71.368	2.81
71.4131	2.8
71.4562	2.77
71.5593	2.87
71.5887	2.85
71.6424	2.86
71.7383	2.94
71.7651	2.92
71.8244	2.92
71.8943	2.95
71.9557	2.94
71.9974	2.92
72.0221	2.88
72.141	2.97
72.1726	2.92
72.2173	2.91
72.3158	2.99
72.349	2.99
72.3946	2.99
72.4692	3.03
72.5429	3.07
72.562	3.02
72.6328	3.05
72.7185	3.1
72.7607	3.09
72.8096	3.08
72.9009	3.14
72.9375	3.1
72.9844	3.1
73.056	3.14
73.1212	3.14
73.1595	3.12
73.2124	3.14
73.2938	3.19
73.3364	3.16
73.385	3.17
73.4753	3.21
73.5162	3.19
73.5618	3.18
73.6368	3.22
73.6918	3.22
73.7314	3.2
73.7758	3.19
73.8716	3.28
73.9087	3.26
73.9518	3.27
74.0336	3.31
74.0899	3.3
74.1457	3.31
74.2062	3.31
74.2773	3.35
74.3251	3.29
74.3562	3.27
74.4666	3.36
74.4998	3.33
74.5493	3.34
74.6396	3.4
74.6673	3.37
74.7342	3.4
74.7789	3.39
74.8706	3.44
74.9	3.41
74.9371	3.37
75.0479	3.45
75.076	3.41
75.1288	3.42
75.2315	3.5
75.2614	3.46
75.3099	3.46
75.3884	3.51
75.4416	3.52
75.4894	3.49
75.5452	3.49
75.6266	3.54
75.6713	3.5
75.7067	3.47
75.8141	3.55
75.8456	3.51
75.8797	3.5
75.962	3.54
76.0216	3.55
76.0698	3.55
76.1196	3.56
76.2138	3.65
76.2479	3.58
76.285	3.57
76.389	3.62
76.4291	3.6
76.4781	3.59
76.5475	3.62
76.6102	3.63
76.6502	3.6
76.7035	3.61
76.7934	3.67
76.8271	3.63
76.8714	3.61
76.94	3.69
77.0091	3.68
77.0564	3.66
77.122	3.66
77.1808	3.66
77.2225	3.65
77.278	3.64
77.3721	3.7
77.4126	3.66
77.4629	3.67
77.5443	3.71
77.5814	3.67
77.6308	3.67
77.6998	3.69
77.7702	3.73
77.8089	3.69
77.8541	3.67
77.9453	3.73
77.976	3.69
78.0254	3.66
78.1358	3.75
78.1631	3.72
78.2151	3.72
78.285	3.74
78.3536	3.79
78.4069	3.78
78.4473	3.75
78.5386	3.81
78.5718	3.76
78.6242	3.75
78.7231	3.83
78.7563	3.8
78.7912	3.77
78.8739	3.82
78.9353	3.82
78.9826	3.82
79.0188	3.8
79.1207	3.89
79.1599	3.87
79.2055	3.86
79.3035	3.93
79.3359	3.88
79.3883	3.87
79.4505	3.88
79.5093	3.89
79.5554	3.88
79.6039	3.88
79.7015	3.97
79.7318	3.94
79.7719	3.92
79.8742	4.01
79.9091	3.98
79.9517	3.96
80.0374	4
80.0876	4
80.1286	3.98
80.1976	4.01
80.2871	4.08
80.3263	4.03
80.371	4.04
80.461	4.09
80.4955	4.06
80.5368	4.05
80.6097	4.09
80.6702	4.08
80.7141	4.07
80.7605	4.08
80.8671	4.15
80.8952	4.1
80.9425	4.08
81.0444	4.16
81.0784	4.13
81.116	4.1
81.2029	4.15
81.2596	4.16
81.3035	4.16
81.3695	4.18
81.4492	4.21
81.4718	4.16
81.5242	4.15
81.6201	4.21
81.6606	4.2
81.704	4.16
81.7714	4.21
81.8464	4.24
81.8677	4.19
81.9235	4.2
82.0331	4.3
82.0569	4.25
82.1034	4.23
82.2116	4.32
82.2444	4.28
82.2968	4.26
82.3659	4.28
82.4264	4.28
82.4741	4.28
82.5227	4.27
82.6126	4.34
82.6506	4.31
82.6911	4.3
82.7857	4.37
82.8257	4.35
82.8743	4.33
82.9519	4.37
83.003	4.38
83.0469	4.36
83.0955	4.35
83.1927	4.41
83.2284	4.37
83.2694	4.34
83.364	4.42
83.404	4.42
83.4505	4.41
83.5067	4.43
83.5924	4.48
83.6299	4.44
83.6755	4.43
83.7739	4.53
83.8136	4.49
83.8477	4.44
83.955	4.55
83.9887	4.5
84.042	4.51
84.0889	4.52
84.1698	4.59
84.2163	4.57
84.2606	4.54
84.3522	4.61
84.3842	4.56
84.4374	4.55
84.5359	4.63
84.5649	4.58
84.6118	4.58
84.6851	4.6
84.7537	4.63
84.7958	4.62
84.8504	4.63
84.9361	4.7
84.9616	4.64
85.0157	4.66
85.115	4.75
85.15	4.72
85.202	4.71
85.2698	4.71
85.3273	4.74
85.3716	4.72
85.4232	4.72
85.5195	4.8
85.5489	4.75
85.5923	4.73
85.695	4.82
85.7419	4.81
85.7799	4.78
85.8613	4.83
85.9175	4.82
85.9635	4.84
86.016	4.82
86.1029	4.9
86.1421	4.86
86.1817	4.84
86.2593	4.87
86.3117	4.89
86.3624	4.9
86.4289	4.92
86.4963	4.95
86.5393	4.94
86.573	4.9
86.6812	5.01
86.7093	4.92
86.7571	4.92
86.8644	5.03
86.8866	4.96
86.9348	4.97
87.0102	5
87.0788	5.04
87.1252	5.02
87.1666	5.01
87.2625	5.11
87.2957	5.04
87.3366	5.04
87.4538	5.17
87.4773	5.1
87.5169	5.08
87.6021	5.16
87.6537	5.15
87.7121	5.17
87.7526	5.13
87.8548	5.23
87.8681	5.15
87.9333	5.18
88.0245	5.27
88.0611	5.22
88.1182	5.22
88.1693	5.22
88.2507	5.26
88.2776	5.22
88.3368	5.25
88.4344	5.33
88.4668	5.29
88.518	5.3
88.6207	5.41
88.6526	5.35
88.6889	5.32
88.7766	5.39
88.8205	5.37
88.8661	5.38
88.9168	5.37
89.0148	5.47
89.0464	5.42
89.0894	5.41
89.1734	5.48
89.2164	5.46
89.2693	5.48
89.3477	5.53
89.4086	5.53
89.4525	5.51
89.4913	5.47
89.594	5.61
89.6281	5.56
89.6784	5.55
89.773	5.66
89.802	5.6
89.8471	5.59
89.926	5.67
89.9848	5.69
90.0304	5.67
90.0636	5.63
90.1702	5.77
90.1996	5.72
90.2524	5.72
90.3491	5.81
90.3879	5.78
90.4335	5.77
90.4868	5.77
90.5797	5.86
90.6164	5.83
90.6731	5.83
90.7591	5.92
90.7919	5.86
90.8337	5.84
90.9338	5.96
90.9735	5.92
91.0161	5.89
91.092	5.97
91.1508	5.97
91.1657	5.87
91.2424	5.97
91.3421	6.08
91.3749	6.02
91.4184	6.01
91.5169	6.12
91.5509	6.08
91.6068	6.08
91.6784	6.12
91.7406	6.15
91.7832	6.12
91.8309	6.11
91.9174	6.19
91.9528	6.13
91.9997	6.13
92.0854	6.19
92.1348	6.19
92.1816	6.16
92.2541	6.23
92.3142	6.25
92.3581	6.23
92.4045	6.23
92.5094	6.36
92.5349	6.27
92.5835	6.27
92.6799	6.39
92.7046	6.31
92.7561	6.32
92.8273	6.35
92.9018	6.42
92.9475	6.4
92.9905	6.37
93.0774	6.47
93.1149	6.41
93.1661	6.42
93.2654	6.53
93.3007	6.48
93.3412	6.46
93.4	6.49
93.4751	6.57
93.5215	6.55
93.5654	6.54
93.6643	6.68
93.6907	6.6
93.7401	6.61
93.8433	6.76
93.8867	6.72
93.9289	6.67
93.9962	6.73
94.0593	6.75
94.1071	6.76
94.1582	6.76
94.2528	6.87
94.2848	6.8
94.3197	6.77
94.4207	6.91
94.4753	6.91
94.5077	6.85
94.5894	6.95
94.6423	6.96
94.6815	6.93
94.719	6.9
94.8285	7.11
94.8669	7.05
94.9048	7.04
95.0033	7.18
95.042	7.14
95.0936	7.15
95.1639	7.22
95.233	7.27
95.2687	7.22
95.3007	7.18
95.4132	7.38
95.4392	7.3
95.4989	7.34
95.5897	7.46
95.6246	7.4
95.663	7.38
95.732	7.45
95.8079	7.55
95.8526	7.53
95.8986	7.52
95.9937	7.68
96.0265	7.62
96.0797	7.64
96.1594	7.76
96.2102	7.77
96.257	7.77
96.3346	7.87
96.393	7.91
96.4322	7.88
96.4889	7.93
96.5698	8.06
96.6056	8
96.6389	7.97
96.7509	8.22
96.7889	8.18
96.8405	8.22
96.892	8.23
96.9687	8.35
97.0083	8.33
97.0587	8.36
97.1579	8.59
97.1784	8.5
97.2449	8.6
97.3292	8.77
97.368	8.75
97.4158	8.78
97.4984	8.94
97.5547	9
97.5935	8.98
97.6425	9.02
97.7345	9.24
97.7695	9.2
97.8279	9.29
97.9084	9.45
97.9519	9.46
98	9.5
98.0793	9.65
98.1351	9.73
98.1748	9.73
98.2263	9.78
98.3175	10.03
98.3525	9.99
98.4019	10.04
98.4961	10.3
98.5327	10.29
98.577	10.33
98.6465	10.48
98.7168	10.65
98.7594	10.67
98.8016	10.66
98.8762	10.9

## Sheet: Fig.2C
Experimental result			Numerical fitting			Experimental result				FEA simulation			Theory prediction
Shape fixity %	Applied strain %		Shape fixity %	Applied strain %		Applied strain %	folding angle degree	standard deviation		Applied strain %	folding angle degree		Applied strain %	folding angle degree
20	80		20	79.7643		10	18.5	7.4		10	13.5823		0	0
40	85		20.0801	79.8061		20	46	4.6		20	28.4233		0.5	0.50783
60	93		20.1602	79.8476		40	72	5.2		40	62.3554		1	1.01972
80	93		20.2402	79.8889		60	104	6.8		50	80.3155		1.5	1.53566
100	95		20.3203	79.9301		80	136	6.6		60	99.2847		2	2.05565
			20.4004	79.971		100	159	8.2		80	136.876		2.5	2.57971
			20.4805	80.0118		120	178	7.5		100	174		3	3.10781
			20.5606	80.0524									3.5	3.63998
			20.6406	80.0927									4	4.1762
			20.7207	80.1329									4.5	4.71647
			20.8008	80.1729									5	5.26081
			20.8809	80.2127									5.5	5.80919
			20.961	80.2524									6	6.36163
			21.041	80.2918									6.5	6.91813
			21.1211	80.3311									7	7.47869
			21.2012	80.3702									7.5	8.0433
			21.2813	80.4091									8	8.61196
			21.3614	80.4479									8.5	9.18468
			21.4414	80.4865									9	9.76146
			21.5215	80.5249									9.5	10.3423
			21.6016	80.5631									10	10.9272
			21.6817	80.6012									10.5	11.5161
			21.7618	80.6391									11	12.1091
			21.8418	80.6769									11.5	12.7062
			21.9219	80.7145									12	13.3073
			22.002	80.7519									12.5	13.9125
			22.0821	80.7892									13	14.5217
			22.1622	80.8263									13.5	15.135
			22.2422	80.8632									14	15.7523
			22.3223	80.9									14.5	16.3737
			22.4024	80.9367									15	16.9991
			22.4825	80.9732									15.5	17.6286
			22.5626	81.0095									16	18.2622
			22.6426	81.0457									16.5	18.8998
			22.7227	81.0817									17	19.5415
			22.8028	81.1176									17.5	20.1872
			22.8829	81.1534									18	20.837
			22.963	81.189									18.5	21.4908
			23.043	81.2244									19	22.1487
			23.1231	81.2597									19.5	22.8106
			23.2032	81.2949									20	23.4766
			23.2833	81.3299									20.5	24.1467
			23.3634	81.3648									21	24.8208
			23.4434	81.3996									21.5	25.499
			23.5235	81.4342									22	26.1812
			23.6036	81.4687									22.5	26.8675
			23.6837	81.5031									23	27.5578
			23.7638	81.5373									23.5	28.2522
			23.8438	81.5714									24	28.9507
			23.9239	81.6053									24.5	29.6532
			24.004	81.6392									25	30.3597
			24.0841	81.6728									25.5	31.0703
			24.1642	81.7064									26	31.785
			24.2442	81.7399									26.5	32.5037
			24.3243	81.7732									27	33.2265
			24.4044	81.8064									27.5	33.9534
			24.4845	81.8394									28	34.6842
			24.5646	81.8724									28.5	35.4192
			24.6446	81.9052									29	36.1582
			24.7247	81.9379									29.5	36.9013
			24.8048	81.9705									30	37.6484
			24.8849	82.0029									30.5	38.3995
			24.965	82.0353									31	39.1548
			25.045	82.0675									31.5	39.9141
			25.1251	82.0996									32	40.6774
			25.2052	82.1316									32.5	41.4448
			25.2853	82.1635									33	42.2162
			25.3654	82.1953									33.5	42.9918
			25.4455	82.2269									34	43.7713
			25.5255	82.2585									34.5	44.5549
			25.6056	82.2899									35	45.3426
			25.6857	82.3212									35.5	46.1343
			25.7658	82.3524									36	46.9301
			25.8458	82.3835									36.5	47.73
			25.9259	82.4145									37	48.5339
			26.006	82.4454									37.5	49.3418
			26.0861	82.4762									38	50.1538
			26.1662	82.5069									38.5	50.9699
			26.2462	82.5374									39	51.79
			26.3263	82.5679									39.5	52.6142
			26.4064	82.5982									40	53.4424
			26.4865	82.6285									40.5	54.2747
			26.5666	82.6587									41	55.111
			26.6467	82.6887									41.5	55.9514
			26.7267	82.7187									42	56.7959
			26.8068	82.7485									42.5	57.6444
			26.8869	82.7783									43	58.4969
			26.967	82.808									43.5	59.3536
			27.047	82.8375									44	60.2142
			27.1271	82.867									44.5	61.079
			27.2072	82.8963									45	61.9478
			27.2873	82.9256									45.5	62.8206
			27.3674	82.9548									46	63.6975
			27.4474	82.9839									46.5	64.5785
			27.5275	83.0129									47	65.4635
			27.6076	83.0417									47.5	66.3525
			27.6877	83.0705									48	67.2456
			27.7678	83.0993									48.5	68.1428
			27.8479	83.1279									49	69.0441
			27.9279	83.1564									49.5	69.9493
			28.008	83.1848									50	70.8587
			28.0881	83.2132									50.5	71.7721
			28.1682	83.2415									51	72.6895
			28.2482	83.2696									51.5	73.6111
			28.3283	83.2977									52	74.5366
			28.4084	83.3257									52.5	75.4663
			28.4885	83.3536									53	76.3999
			28.5686	83.3814									53.5	77.3377
			28.6486	83.4092									54	78.2794
			28.7287	83.4368									54.5	79.2253
			28.8088	83.4644									55	80.1752
			28.8889	83.4919									55.5	81.1291
			28.969	83.5193									56	82.0872
			29.0491	83.5466									56.5	83.0492
			29.1291	83.5738									57	84.0154
			29.2092	83.601									57.5	84.9855
			29.2893	83.6281									58	85.9598
			29.3694	83.6551									58.5	86.9381
			29.4494	83.682									59	87.9204
			29.5295	83.7088									59.5	88.9068
			29.6096	83.7356									60	89.8973
			29.6897	83.7622									60.5	90.8918
			29.7698	83.7888									61	91.8903
			29.8498	83.8153									61.5	92.893
			29.9299	83.8418									62	93.8997
			30.01	83.8681									62.5	94.9104
			30.0901	83.8944									63	95.9252
			30.1702	83.9207									63.5	96.944
			30.2503	83.9468									64	97.9669
			30.3303	83.9729									64.5	98.9939
			30.4104	83.9989									65	100.025
			30.4905	84.0248									65.5	101.06
			30.5706	84.0506									66	102.099
			30.6506	84.0764									66.5	103.142
			30.7307	84.1021									67	104.19
			30.8108	84.1277									67.5	105.241
			30.8909	84.1532									68	106.296
			30.971	84.1787									68.5	107.356
			31.0511	84.2041									69	108.419
			31.1311	84.2295									69.5	109.487
			31.2112	84.2547									70	110.558
			31.2913	84.2799									70.5	111.634
			31.3714	84.3051									71	112.713
			31.4515	84.3301									71.5	113.797
			31.5315	84.3551									72	114.885
			31.6116	84.38									72.5	115.977
			31.6917	84.4049									73	117.073
			31.7718	84.4297									73.5	118.173
			31.8518	84.4544									74	119.277
			31.9319	84.4791									74.5	120.385
			32.012	84.5036									75	121.497
			32.0921	84.5282									75.5	122.613
			32.1722	84.5526									76	123.733
			32.2522	84.577									76.5	124.858
			32.3323	84.6013									77	125.986
			32.4124	84.6256									77.5	127.118
			32.4925	84.6498									78	128.255
			32.5726	84.6739									78.5	129.395
			32.6527	84.698									79	130.54
			32.7327	84.722									79.5	131.689
			32.8128	84.7459									80	132.841
			32.8929	84.7698									80.5	133.998
			32.973	84.7936									81	135.159
			33.053	84.8174									81.5	136.324
			33.1331	84.8411									82	137.493
			33.2132	84.8647									82.5	138.666
			33.2933	84.8883									83	139.843
			33.3734	84.9118									83.5	141.024
			33.4534	84.9353									84	142.209
			33.5335	84.9587									84.5	143.398
			33.6136	84.982									85	144.591
			33.6937	85.0053									85.5	145.788
			33.7738	85.0285									86	146.99
			33.8539	85.0517									86.5	148.195
			33.9339	85.0748									87	149.405
			34.014	85.0978									87.5	150.618
			34.0941	85.1208									88	151.836
			34.1742	85.1437									88.5	153.057
			34.2542	85.1666									89	154.283
			34.3343	85.1894									89.5	155.513
			34.4144	85.2122									90	156.747
			34.4945	85.2349									90.5	157.985
			34.5746	85.2576									91	159.226
			34.6546	85.2802									91.5	160.472
			34.7347	85.3027									92	161.722
			34.8148	85.3252									92.5	162.976
			34.8949	85.3476									93	164.235
			34.975	85.37									93.5	165.497
			35.0551	85.3923									94	166.763
			35.1351	85.4146									94.5	168.033
			35.2152	85.4368									95	169.308
			35.2953	85.4589									95.5	170.586
			35.3754	85.481									96	171.869
			35.4555	85.5031									96.5	173.155
			35.5355	85.5251									97	174.446
			35.6156	85.547									97.5	175.74
			35.6957	85.569									98	177.039
			35.7758	85.5908									98.5	178.342
			35.8559	85.6126									99	179.649
			35.9359	85.6343									99.5	180.959
			36.016	85.656
			36.0961	85.6777
			36.1762	85.6993
			36.2563	85.7208
			36.3363	85.7423
			36.4164	85.7637
			36.4965	85.7851
			36.5766	85.8065
			36.6567	85.8278
			36.7367	85.849
			36.8168	85.8702
			36.8969	85.8914
			36.977	85.9125
			37.0571	85.9335
			37.1371	85.9545
			37.2172	85.9755
			37.2973	85.9964
			37.3774	86.0173
			37.4575	86.0381
			37.5375	86.0589
			37.6176	86.0796
			37.6977	86.1003
			37.7778	86.1209
			37.8579	86.1415
			37.9379	86.162
			38.018	86.1825
			38.0981	86.203
			38.1782	86.2234
			38.2583	86.2438
			38.3383	86.2641
			38.4184	86.2844
			38.4985	86.3046
			38.5786	86.3248
			38.6587	86.3449
			38.7387	86.365
			38.8188	86.3851
			38.8989	86.4051
			38.979	86.4251
			39.0591	86.445
			39.1391	86.4649
			39.2192	86.4847
			39.2993	86.5045
			39.3794	86.5243
			39.4595	86.544
			39.5395	86.5637
			39.6196	86.5833
			39.6997	86.6029
			39.7798	86.6225
			39.8599	86.642
			39.9399	86.6615
			40	86.6761
			40.02	86.6809
			40.1001	86.7003
			40.1802	86.7197
			40.2603	86.739
			40.3403	86.7583
			40.4204	86.7775
			40.5005	86.7967
			40.5806	86.8158
			40.6607	86.835
			40.7407	86.854
			40.8208	86.8731
			40.9009	86.8921
			40.981	86.9111
			41.0611	86.93
			41.1411	86.9489
			41.2212	86.9677
			41.3013	86.9865
			41.3814	87.0053
			41.4615	87.024
			41.5415	87.0427
			41.6216	87.0614
			41.7017	87.08
			41.7818	87.0986
			41.8619	87.1172
			41.9419	87.1357
			42.022	87.1542
			42.1021	87.1726
			42.1822	87.191
			42.2623	87.2094
			42.3423	87.2277
			42.4224	87.246
			42.5025	87.2643
			42.5826	87.2825
			42.6627	87.3007
			42.7427	87.3189
			42.8228	87.337
			42.9029	87.3551
			42.983	87.3732
			43.0631	87.3912
			43.1431	87.4092
			43.2232	87.4271
			43.3033	87.445
			43.3834	87.4629
			43.4635	87.4808
			43.5435	87.4986
			43.6236	87.5164
			43.7037	87.5341
			43.7838	87.5519
			43.8639	87.5695
			43.9439	87.5872
			44.024	87.6048
			44.1041	87.6224
			44.1842	87.64
			44.2643	87.6575
			44.3443	87.675
			44.4244	87.6924
			44.5045	87.7099
			44.5846	87.7272
			44.6647	87.7446
			44.7447	87.7619
			44.8248	87.7792
			44.9049	87.7965
			44.985	87.8137
			45.0651	87.831
			45.1452	87.8481
			45.2252	87.8653
			45.3053	87.8824
			45.3854	87.8995
			45.4655	87.9165
			45.5455	87.9335
			45.6256	87.9505
			45.7057	87.9675
			45.7858	87.9844
			45.8659	88.0013
			45.946	88.0182
			46.026	88.035
			46.1061	88.0518
			46.1862	88.0686
			46.2663	88.0854
			46.3464	88.1021
			46.4264	88.1188
			46.5065	88.1355
			46.5866	88.1521
			46.6667	88.1687
			46.7467	88.1853
			46.8268	88.2018
			46.9069	88.2183
			46.987	88.2348
			47.0671	88.2513
			47.1472	88.2677
			47.2272	88.2841
			47.3073	88.3005
			47.3874	88.3169
			47.4675	88.3332
			47.5476	88.3495
			47.6276	88.3657
			47.7077	88.382
			47.7878	88.3982
			47.8679	88.4144
			47.9479	88.4305
			48.028	88.4467
			48.1081	88.4628
			48.1882	88.4788
			48.2683	88.4949
			48.3484	88.5109
			48.4284	88.5269
			48.5085	88.5429
			48.5886	88.5588
			48.6687	88.5747
			48.7488	88.5906
			48.8288	88.6065
			48.9089	88.6223
			48.989	88.6381
			49.0691	88.6539
			49.1491	88.6697
			49.2292	88.6854
			49.3093	88.7011
			49.3894	88.7168
			49.4695	88.7325
			49.5496	88.7481
			49.6296	88.7637
			49.7097	88.7793
			49.7898	88.7948
			49.8699	88.8103
			49.95	88.8259
			50.03	88.8413
			50.1101	88.8568
			50.1902	88.8722
			50.2703	88.8876
			50.3503	88.903
			50.4304	88.9184
			50.5105	88.9337
			50.5906	88.949
			50.6707	88.9643
			50.7507	88.9795
			50.8308	88.9948
			50.9109	89.01
			50.991	89.0252
			51.0711	89.0403
			51.1512	89.0555
			51.2312	89.0706
			51.3113	89.0857
			51.3914	89.1007
			51.4715	89.1158
			51.5515	89.1308
			51.6316	89.1458
			51.7117	89.1608
			51.7918	89.1757
			51.8719	89.1907
			51.9519	89.2056
			52.032	89.2204
			52.1121	89.2353
			52.1922	89.2501
			52.2723	89.2649
			52.3524	89.2798
			52.4324	89.2945
			52.5125	89.3093
			52.5926	89.324
			52.6727	89.3387
			52.7527	89.3534
			52.8328	89.368
			52.9129	89.3826
			52.993	89.3973
			53.0731	89.4119
			53.1531	89.4264
			53.2332	89.441
			53.3133	89.4555
			53.3934	89.47
			53.4735	89.4845
			53.5536	89.4989
			53.6336	89.5134
			53.7137	89.5278
			53.7938	89.5422
			53.8739	89.5566
			53.9539	89.5709
			54.034	89.5853
			54.1141	89.5996
			54.1942	89.6138
			54.2743	89.6281
			54.3543	89.6424
			54.4344	89.6566
			54.5145	89.6708
			54.5946	89.685
			54.6747	89.6991
			54.7548	89.7133
			54.8348	89.7274
			54.9149	89.7415
			54.995	89.7556
			55.0751	89.7696
			55.1552	89.7837
			55.2352	89.7977
			55.3153	89.8117
			55.3954	89.8257
			55.4755	89.8397
			55.5556	89.8536
			55.6356	89.8675
			55.7157	89.8814
			55.7958	89.8953
			55.8759	89.9092
			55.956	89.923
			56.036	89.9368
			56.1161	89.9506
			56.1962	89.9644
			56.2763	89.9782
			56.3564	89.9919
			56.4364	90.0056
			56.5165	90.0194
			56.5966	90.033
			56.6767	90.0467
			56.7568	90.0603
			56.8368	90.074
			56.9169	90.0876
			56.997	90.1012
			57.0771	90.1148
			57.1572	90.1283
			57.2372	90.1418
			57.3173	90.1553
			57.3974	90.1689
			57.4775	90.1823
			57.5576	90.1958
			57.6376	90.2092
			57.7177	90.2227
			57.7978	90.2361
			57.8779	90.2494
			57.958	90.2628
			58.038	90.2762
			58.1181	90.2895
			58.1982	90.3028
			58.2783	90.3161
			58.3584	90.3294
			58.4384	90.3426
			58.5185	90.3559
			58.5986	90.3691
			58.6787	90.3823
			58.7588	90.3955
			58.8388	90.4087
			58.9189	90.4218
			58.999	90.4349
			59.0791	90.4481
			59.1592	90.4612
			59.2392	90.4742
			59.3193	90.4873
			59.3994	90.5003
			59.4795	90.5134
			59.5596	90.5264
			59.6396	90.5394
			59.7197	90.5524
			59.7998	90.5653
			59.8799	90.5783
			59.96	90.5912
			60	90.5977
			60.04	90.6041
			60.1201	90.617
			60.2002	90.6299
			60.2803	90.6427
			60.3604	90.6556
			60.4404	90.6684
			60.5205	90.6812
			60.6006	90.694
			60.6807	90.7068
			60.7608	90.7195
			60.8408	90.7323
			60.9209	90.745
			61.001	90.7577
			61.0811	90.7704
			61.1612	90.7831
			61.2412	90.7957
			61.3213	90.8084
			61.4014	90.821
			61.4815	90.8336
			61.5616	90.8462
			61.6416	90.8588
			61.7217	90.8714
			61.8018	90.8839
			61.8819	90.8964
			61.962	90.909
			62.042	90.9214
			62.1221	90.9339
			62.2022	90.9464
			62.2823	90.9588
			62.3624	90.9713
			62.4424	90.9837
			62.5225	90.9961
			62.6026	91.0085
			62.6827	91.0209
			62.7628	91.0332
			62.8428	91.0456
			62.9229	91.0579
			63.003	91.0702
			63.0831	91.0825
			63.1632	91.0948
			63.2432	91.1071
			63.3233	91.1193
			63.4034	91.1315
			63.4835	91.1438
			63.5636	91.156
			63.6436	91.1681
			63.7237	91.1803
			63.8038	91.1925
			63.8839	91.2046
			63.964	91.2168
			64.044	91.2289
			64.1241	91.241
			64.2042	91.2531
			64.2843	91.2651
			64.3644	91.2772
			64.4444	91.2892
			64.5245	91.3013
			64.6046	91.3133
			64.6847	91.3253
			64.7648	91.3372
			64.8448	91.3492
			64.9249	91.3612
			65.005	91.3731
			65.0851	91.385
			65.1652	91.397
			65.2452	91.4089
			65.3253	91.4207
			65.4054	91.4326
			65.4855	91.4445
			65.5656	91.4563
			65.6457	91.4681
			65.7257	91.4799
			65.8058	91.4917
			65.8859	91.5035
			65.966	91.5153
			66.046	91.527
			66.1261	91.5388
			66.2062	91.5505
			66.2863	91.5622
			66.3664	91.5739
			66.4464	91.5856
			66.5265	91.5973
			66.6066	91.6089
			66.6867	91.6206
			66.7668	91.6322
			66.8469	91.6438
			66.9269	91.6554
			67.007	91.667
			67.0871	91.6786
			67.1672	91.6902
			67.2472	91.7017
			67.3273	91.7133
			67.4074	91.7248
			67.4875	91.7363
			67.5676	91.7478
			67.6476	91.7593
			67.7277	91.7707
			67.8078	91.7822
			67.8879	91.7936
			67.968	91.8051
			68.0481	91.8165
			68.1281	91.8279
			68.2082	91.8393
			68.2883	91.8507
			68.3684	91.862
			68.4484	91.8734
			68.5285	91.8847
			68.6086	91.896
			68.6887	91.9073
			68.7688	91.9186
			68.8488	91.9299
			68.9289	91.9412
			69.009	91.9525
			69.0891	91.9637
			69.1692	91.975
			69.2493	91.9862
			69.3293	91.9974
			69.4094	92.0086
			69.4895	92.0198
			69.5696	92.031
			69.6496	92.0421
			69.7297	92.0533
			69.8098	92.0644
			69.8899	92.0755
			69.97	92.0866
			70.05	92.0977
			70.1301	92.1088
			70.2102	92.1199
			70.2903	92.131
			70.3704	92.142
			70.4505	92.153
			70.5305	92.1641
			70.6106	92.1751
			70.6907	92.1861
			70.7708	92.1971
			70.8508	92.2081
			70.9309	92.219
			71.011	92.23
			71.0911	92.2409
			71.1712	92.2518
			71.2512	92.2628
			71.3313	92.2737
			71.4114	92.2846
			71.4915	92.2954
			71.5716	92.3063
			71.6517	92.3172
			71.7317	92.328
			71.8118	92.3388
			71.8919	92.3497
			71.972	92.3605
			72.052	92.3713
			72.1321	92.3821
			72.2122	92.3928
			72.2923	92.4036
			72.3724	92.4144
			72.4524	92.4251
			72.5325	92.4358
			72.6126	92.4466
			72.6927	92.4573
			72.7728	92.468
			72.8529	92.4786
			72.9329	92.4893
			73.013	92.5
			73.0931	92.5106
			73.1732	92.5213
			73.2532	92.5319
			73.3333	92.5425
			73.4134	92.5531
			73.4935	92.5637
			73.5736	92.5743
			73.6536	92.5849
			73.7337	92.5954
			73.8138	92.606
			73.8939	92.6165
			73.974	92.627
			74.0541	92.6376
			74.1341	92.648
			74.2142	92.6586
			74.2943	92.669
			74.3744	92.6795
			74.4544	92.69
			74.5345	92.7004
			74.6146	92.7108
			74.6947	92.7213
			74.7748	92.7317
			74.8548	92.7421
			74.9349	92.7525
			75.015	92.7629
			75.0951	92.7733
			75.1752	92.7836
			75.2553	92.794
			75.3353	92.8043
			75.4154	92.8147
			75.4955	92.825
			75.5756	92.8353
			75.6557	92.8456
			75.7357	92.8559
			75.8158	92.8662
			75.8959	92.8764
			75.976	92.8867
			76.0561	92.8969
			76.1361	92.9072
			76.2162	92.9174
			76.2963	92.9276
			76.3764	92.9378
			76.4565	92.948
			76.5365	92.9582
			76.6166	92.9684
			76.6967	92.9785
			76.7768	92.9887
			76.8569	92.9988
			76.9369	93.009
			77.017	93.0191
			77.0971	93.0292
			77.1772	93.0393
			77.2573	93.0494
			77.3373	93.0595
			77.4174	93.0696
			77.4975	93.0796
			77.5776	93.0897
			77.6577	93.0997
			77.7377	93.1098
			77.8178	93.1198
			77.8979	93.1298
			77.978	93.1398
			78.0581	93.1498
			78.1381	93.1598
			78.2182	93.1697
			78.2983	93.1797
			78.3784	93.1897
			78.4585	93.1996
			78.5385	93.2095
			78.6186	93.2195
			78.6987	93.2294
			78.7788	93.2393
			78.8589	93.2492
			78.9389	93.2591
			79.019	93.2689
			79.0991	93.2788
			79.1792	93.2887
			79.2593	93.2985
			79.3393	93.3084
			79.4194	93.3182
			79.4995	93.328
			79.5796	93.3378
			79.6597	93.3476
			79.7397	93.3574
			79.8198	93.3672
			79.8999	93.3769
			79.98	93.3867
			80	93.3892
			80.0601	93.3965
			80.1401	93.4062
			80.2202	93.4159
			80.3003	93.4257
			80.3804	93.4354
			80.4605	93.4451
			80.5405	93.4548
			80.6206	93.4645
			80.7007	93.4741
			80.7808	93.4838
			80.8609	93.4935
			80.9409	93.5031
			81.021	93.5128
			81.1011	93.5224
			81.1812	93.532
			81.2613	93.5416
			81.3413	93.5512
			81.4214	93.5608
			81.5015	93.5704
			81.5816	93.58
			81.6617	93.5896
			81.7417	93.5991
			81.8218	93.6087
			81.9019	93.6182
			81.982	93.6278
			82.0621	93.6373
			82.1421	93.6468
			82.2222	93.6563
			82.3023	93.6658
			82.3824	93.6753
			82.4625	93.6847
			82.5425	93.6942
			82.6226	93.7037
			82.7027	93.7131
			82.7828	93.7226
			82.8629	93.732
			82.9429	93.7414
			83.023	93.7508
			83.1031	93.7603
			83.1832	93.7697
			83.2633	93.779
			83.3433	93.7884
			83.4234	93.7978
			83.5035	93.8072
			83.5836	93.8165
			83.6637	93.8259
			83.7437	93.8352
			83.8238	93.8445
			83.9039	93.8539
			83.984	93.8632
			84.0641	93.8725
			84.1441	93.8818
			84.2242	93.8911
			84.3043	93.9004
			84.3844	93.9096
			84.4645	93.9189
			84.5445	93.9281
			84.6246	93.9374
			84.7047	93.9466
			84.7848	93.9558
			84.8649	93.9651
			84.9449	93.9743
			85.025	93.9835
			85.1051	93.9927
			85.1852	94.0019
			85.2653	94.011
			85.3453	94.0202
			85.4254	94.0294
			85.5055	94.0385
			85.5856	94.0477
			85.6657	94.0568
			85.7458	94.066
			85.8258	94.0751
			85.9059	94.0842
			85.986	94.0933
			86.0661	94.1024
			86.1462	94.1115
			86.2262	94.1206
			86.3063	94.1296
			86.3864	94.1387
			86.4665	94.1478
			86.5465	94.1568
			86.6266	94.1658
			86.7067	94.1749
			86.7868	94.1839
			86.8669	94.1929
			86.947	94.2019
			87.027	94.2109
			87.1071	94.2199
			87.1872	94.2289
			87.2673	94.2379
			87.3474	94.2468
			87.4274	94.2558
			87.5075	94.2648
			87.5876	94.2737
			87.6677	94.2826
			87.7477	94.2916
			87.8278	94.3005
			87.9079	94.3094
			87.988	94.3183
			88.0681	94.3272
			88.1482	94.3361
			88.2282	94.345
			88.3083	94.3539
			88.3884	94.3627
			88.4685	94.3716
			88.5486	94.3804
			88.6286	94.3893
			88.7087	94.3981
			88.7888	94.407
			88.8689	94.4158
			88.9489	94.4246
			89.029	94.4334
			89.1091	94.4422
			89.1892	94.451
			89.2693	94.4598
			89.3494	94.4685
			89.4294	94.4773
			89.5095	94.4861
			89.5896	94.4948
			89.6697	94.5036
			89.7498	94.5123
			89.8298	94.5211
			89.9099	94.5298
			89.99	94.5385
			90.0701	94.5472
			90.1501	94.5559
			90.2302	94.5646
			90.3103	94.5733
			90.3904	94.582
			90.4705	94.5906
			90.5506	94.5993
			90.6306	94.608
			90.7107	94.6166
			90.7908	94.6252
			90.8709	94.6339
			90.951	94.6425
			91.031	94.6511
			91.1111	94.6598
			91.1912	94.6684
			91.2713	94.677
			91.3513	94.6856
			91.4314	94.6941
			91.5115	94.7027
			91.5916	94.7113
			91.6717	94.7198
			91.7518	94.7284
			91.8318	94.737
			91.9119	94.7455
			91.992	94.754
			92.0721	94.7626
			92.1522	94.7711
			92.2322	94.7796
			92.3123	94.7881
			92.3924	94.7966
			92.4725	94.8051
			92.5525	94.8136
			92.6326	94.8221
			92.7127	94.8305
			92.7928	94.839
			92.8729	94.8474
			92.953	94.8559
			93.033	94.8644
			93.1131	94.8728
			93.1932	94.8812
			93.2733	94.8896
			93.3534	94.8981
			93.4334	94.9065
			93.5135	94.9149
			93.5936	94.9233
			93.6737	94.9317
			93.7537	94.94
			93.8338	94.9484
			93.9139	94.9568
			93.994	94.9651
			94.0741	94.9735
			94.1542	94.9818
			94.2342	94.9902
			94.3143	94.9985
			94.3944	95.0069
			94.4745	95.0152
			94.5546	95.0235
			94.6346	95.0318
			94.7147	95.0401
			94.7948	95.0484
			94.8749	95.0567
			94.9549	95.0649
			95.035	95.0732
			95.1151	95.0815
			95.1952	95.0897
			95.2753	95.098
			95.3554	95.1063
			95.4354	95.1145
			95.5155	95.1227
			95.5956	95.131
			95.6757	95.1392
			95.7558	95.1474
			95.8358	95.1556
			95.9159	95.1638
			95.996	95.172
			96.0761	95.1802
			96.1562	95.1884
			96.2362	95.1966
			96.3163	95.2047
			96.3964	95.2129
			96.4765	95.221
			96.5566	95.2292
			96.6366	95.2373
			96.7167	95.2455
			96.7968	95.2536
			96.8769	95.2617
			96.957	95.2698
			97.037	95.278
			97.1171	95.2861
			97.1972	95.2942
			97.2773	95.3022
			97.3574	95.3103
			97.4374	95.3184
			97.5175	95.3265
			97.5976	95.3345
			97.6777	95.3426
			97.7578	95.3507
			97.8378	95.3587
			97.9179	95.3667
			97.998	95.3748
			98.0781	95.3828
			98.1582	95.3908
			98.2382	95.3989
			98.3183	95.4069
			98.3984	95.4149
			98.4785	95.4229
			98.5586	95.4309
			98.6386	95.4389
			98.7187	95.4468
			98.7988	95.4548
			98.8789	95.4628
			98.959	95.4707
			99.039	95.4787
			99.1191	95.4866
			99.1992	95.4946
			99.2793	95.5025
			99.3594	95.5105
			99.4394	95.5184
			99.5195	95.5263
			99.5996	95.5342
			99.6797	95.5421
			100	95.5737
